# Supplementary material for: Mesenchymal stem cells offer a drug-tolerant and immune-privileged niche to Mycobacterium tuberculosis
Source: Nat Commun. 2020 Jun 16;11:3062. doi: 10.1038/s41467-020-16877-3 (PMC7297998; doi:10.1038/s41467-020-16877-3)
Supplement: Supplementary file 5 — Supplementary Data 1 [file 41467_2020_16877_MOESM5_ESM.xlsx]

## Sheet: Sheet1
Gene_ID	logFC	Fold change	t	P.Value	adj.P.Val
TAGLN	-6.4253	0.0116357	-25.2331	7.6252e-13	3.55514e-11
FLG	-5.59593	0.0206756	-26.7111	3.55822e-13	1.95117e-11
C1ORF133	-5.33123	0.0248394	-57.4074	1.14544e-17	6.77569e-15
MYH2	-5.21	0.0270168	-63.4209	2.95643e-18	2.79814e-15
SERTAD4	-5.19458	0.0273071	-26.7049	3.56931e-13	1.95272e-11
LOC730833	-5.14275	0.028306	-39.6348	1.74391e-15	3.07937e-13
INMT	-4.97936	0.0317003	-55.8425	1.66756e-17	9.07055e-15
DEPDC6	-4.95024	0.0323467	-37.4791	3.71593e-15	5.54728e-13
HSPB6	-4.86963	0.0342055	-36.4141	5.4864e-15	7.77344e-13
LOC729779	-4.86685	0.0342714	-60.4581	5.66637e-18	3.97009e-15
EFHD1	-4.717	0.0380227	-60.6238	5.45936e-18	3.9615e-15
CNN1	-4.63661	0.0402015	-49.1744	9.37661e-17	3.42408e-14
PSAT1	-4.49284	0.0444141	-46.8127	1.8284e-16	5.69246e-14
CCDC80	-4.45131	0.0457112	-29.4748	9.4882e-14	6.88666e-12
SCRG1	-4.4177	0.0467886	-54.8198	2.14361e-17	1.09077e-14
CCDC85A	-4.4162	0.0468374	-63.1139	3.15809e-18	2.87404e-15
EXTL1	-4.4098	0.0470454	-35.1873	8.71657e-15	1.11185e-12
MAMDC2	-4.39327	0.0475876	-25.0097	8.58827e-13	3.90415e-11
ID3	-4.31643	0.050191	-23.8357	1.63228e-12	6.65325e-11
ECM2	-4.30667	0.0505316	-27.8094	2.07255e-13	1.27874e-11
HS.128753	-4.28045	0.0514583	-26.9881	3.09869e-13	1.7457e-11
HAPLN1	-4.23377	0.0531506	-24.1378	1.37977e-12	5.78856e-11
HS.552087	-4.23199	0.0532164	-41.42	9.605e-16	1.98488e-13
GLS	-4.2147	0.0538579	-76.9153	2.14154e-19	4.22267e-16
ACTC1	-4.20607	0.054181	-69.4501	8.59452e-19	1.16205e-15
MFAP5	-4.1296	0.0571302	-20.9108	9.31363e-12	2.69077e-10
ROR1	-4.1283	0.0571817	-34.804	1.01063e-14	1.23139e-12
LIMCH1	-4.10336	0.0581787	-43.1845	5.4584e-16	1.25392e-13
OXTR	-3.97123	0.0637589	-39.1775	2.04048e-15	3.43637e-13
CLIC3	-3.97108	0.0637657	-24.6809	1.02501e-12	4.52065e-11
COL14A1	-3.91586	0.0662536	-47.3294	1.57541e-16	5.14161e-14
MEGF6	-3.89639	0.0671539	-28.3936	1.56777e-13	1.03187e-11
HMCN1	-3.86054	0.0688433	-19.8028	1.91457e-11	4.89747e-10
OPCML	-3.84851	0.0694199	-22.6018	3.31484e-12	1.15599e-10
SULF2	-3.82012	0.0707994	-25.0834	8.25672e-13	3.78617e-11
HS.562504	-3.81632	0.0709863	-41.9609	8.05729e-16	1.70984e-13
DPT	-3.78712	0.0724375	-24.2104	1.32551e-12	5.59065e-11
GOLSYN	-3.76837	0.0733851	-28.6019	1.42114e-13	9.55294e-12
GALNTL1	-3.6997	0.0769623	-27.3683	2.56848e-13	1.51746e-11
C4ORF49	-3.64812	0.0797636	-34.2012	1.27939e-14	1.44154e-12
VGLL3	-3.64526	0.079922	-32.6368	2.406e-14	2.36223e-12
KRT18P13	-3.5859	0.0832794	-36.1563	6.03937e-15	8.38127e-13
EFEMP1	-3.58247	0.0834777	-22.498	3.52444e-12	1.2192e-10
C5ORF23	-3.57836	0.0837156	-25.2539	7.54162e-13	3.52967e-11
CD1C	-3.55594	0.0850267	-21.5749	6.15121e-12	1.93033e-10
COL12A1	-3.55317	0.0851902	-30.9958	4.82122e-14	4.06693e-12
ASNS	-3.54591	0.0856197	-64.2338	2.48618e-18	2.55768e-15
SFRP4	-3.51728	0.0873362	-33.0075	2.06613e-14	2.11178e-12
FLJ40504	-3.51277	0.0876091	-47.0863	1.6894e-16	5.3656e-14
NPAS1	-3.49608	0.088629	-49.3147	9.02108e-17	3.33519e-14
SCN9A	-3.464	0.090622	-24.3266	1.24341e-12	5.28203e-11
ID1	-3.40802	0.0942072	-23.3751	2.11761e-12	8.2208e-11
HS.388347	-3.39703	0.0949277	-32.1656	2.92704e-14	2.75929e-12
LOC646723	-3.38246	0.095891	-39.014	2.15924e-15	3.60296e-13
TPM1	-3.37914	0.096112	-36.1266	6.10671e-15	8.42664e-13
KLK3	-3.35989	0.0974029	-19.1208	3.04056e-11	7.19082e-10
COL1A1	-3.33752	0.0989249	-22.4797	3.56281e-12	1.2271e-10
TNFSF4	-3.33579	0.099044	-25.4717	6.72292e-13	3.22339e-11
ACTA2	-3.32319	0.0999126	-34.77	1.02403e-14	1.23938e-12
NEDD9	-3.31786	0.100282	-29.373	9.94e-14	7.11635e-12
SDPR	-3.2984	0.101644	-47.806	1.37518e-16	4.61543e-14
PRAGMIN	-3.28467	0.102616	-22.2658	4.04606e-12	1.36376e-10
SFRP2	-3.28163	0.102832	-26.7386	3.50958e-13	1.92672e-11
F2R	-3.25791	0.104537	-18.0846	6.32924e-11	1.34434e-09
COMP	-3.2322	0.106417	-34.7999	1.01221e-14	1.23139e-12
TPD52L1	-3.22881	0.106667	-28.5206	1.47655e-13	9.87468e-12
CDH6	-3.22843	0.106696	-30.0797	7.21966e-14	5.54636e-12
LIMS2	-3.22201	0.107171	-23.7181	1.74366e-12	7.04657e-11
GALNT10	-3.21591	0.107625	-31.3894	4.06776e-14	3.56479e-12
PPP1R14A	-3.20916	0.10813	-23.5174	1.9529e-12	7.7272e-11
AMY1A	-3.208	0.108217	-18.2296	5.69914e-11	1.2287e-09
LOC404266	-3.19788	0.108979	-27.5997	2.29413e-13	1.38476e-11
PODNL1	-3.18324	0.11009	-32.382	2.67406e-14	2.56683e-12
PRSS12	-3.16968	0.11113	-22.7417	3.05342e-12	1.08076e-10
HS.99472	-3.14824	0.112794	-21.4734	6.54862e-12	2.02494e-10
GPR1	-3.14383	0.11314	-19.1799	2.91944e-11	6.95627e-10
SGCD	-3.12839	0.114357	-16.4656	2.15899e-10	3.80948e-09
HSPB7	-3.12339	0.114754	-25.5371	6.49644e-13	3.14026e-11
MYL9	-3.10462	0.116256	-14.9089	7.82778e-10	1.14757e-08
MNS1	-3.09224	0.117258	-20.1143	1.55762e-11	4.11107e-10
PRPS1	-3.09135	0.117331	-60.6909	5.3779e-18	3.9615e-15
CNN2	-3.07791	0.118428	-37.1989	4.11272e-15	6.0443e-13
ANK2	-3.07361	0.118782	-19.3588	2.58298e-11	6.28131e-10
THRA	-3.07271	0.118856	-18.8888	3.57146e-11	8.21245e-10
ALDH1B1	-3.06404	0.119573	-43.4302	5.05449e-16	1.18776e-13
PHF17	-3.05201	0.120574	-26.453	4.05278e-13	2.15011e-11
CTGF	-3.03924	0.121646	-21.5678	6.17801e-12	1.93647e-10
GHR	-3.03709	0.121827	-36.7976	4.76213e-15	6.87068e-13
STAC	-3.03356	0.122126	-27.8257	2.05635e-13	1.27372e-11
DYSF	-3.03259	0.122208	-30.7548	5.35544e-14	4.36731e-12
TRIL	-3.0288	0.122529	-17.1367	1.28157e-10	2.44449e-09
HS.553187	-3.02679	0.1227	-41.2565	1.01338e-15	2.04068e-13
LOC646821	-3.02595	0.122772	-18.2408	5.65295e-11	1.22097e-09
LOC645676	-3.01672	0.12356	-23.1008	2.4784e-12	9.25676e-11
RHOBTB1	-3.00947	0.124182	-27.4958	2.41329e-13	1.44929e-11
FAM84B	-2.99698	0.125262	-15.8352	3.5875e-10	5.85418e-09
GPD1L	-2.9899	0.125878	-22.2767	4.01975e-12	1.35779e-10
C10ORF10	-2.98915	0.125944	-21.9548	4.87799e-12	1.58436e-10
SIT1	-2.98743	0.126094	-22.6429	3.23566e-12	1.13507e-10
PI16	-2.98639	0.126185	-28.2217	1.70102e-13	1.09371e-11
ALDH7A1	-2.98555	0.126259	-26.9151	3.2132e-13	1.7986e-11
TPM2	-2.98195	0.126574	-35.098	9.02085e-15	1.14063e-12
B3GALT2	-2.98153	0.126611	-29.8286	8.08145e-14	6.05124e-12
TP53I3	-2.97357	0.127311	-21.2857	7.35796e-12	2.22493e-10
ATP1B1	-2.96543	0.128032	-26.3132	4.35094e-13	2.27513e-11
GPC1	-2.95687	0.128794	-24.6254	1.05632e-12	4.62139e-11
ALPK2	-2.95435	0.129019	-23.9614	1.52168e-12	6.27815e-11
PDGFD	-2.95363	0.129083	-38.9324	2.22133e-15	3.63738e-13
PYCR1	-2.94488	0.129868	-32.8511	2.20277e-14	2.2132e-12
SERPINA3	-2.93985	0.130322	-25.7084	5.94039e-13	2.89215e-11
LTBP2	-2.93035	0.131183	-25.6175	6.22858e-13	3.02049e-11
ALDH1L2	-2.92683	0.131503	-32.2062	2.87768e-14	2.74005e-12
NAP1L3	-2.91554	0.132536	-34.7067	1.04955e-14	1.25741e-12
HS.286666	-2.90639	0.13338	-38.4015	2.67466e-15	4.23321e-13
SGCG	-2.89439	0.134494	-32.755	2.29146e-14	2.27813e-12
MGC16121	-2.89059	0.134849	-38.8066	2.3207e-15	3.77397e-13
TEAD4	-2.88263	0.135594	-24.0233	1.4702e-12	6.09232e-11
FLJ20489	-2.87696	0.136129	-23.9847	1.50201e-12	6.20243e-11
PLXDC2	-2.87692	0.136132	-26.8181	3.37263e-13	1.87328e-11
H19	-2.87636	0.136185	-32.6286	2.41414e-14	2.36531e-12
HS.557431	-2.86023	0.137716	-34.7739	1.02247e-14	1.23938e-12
COPZ2	-2.85632	0.13809	-26.1636	4.69614e-13	2.41036e-11
DKFZP761P0423	-2.85415	0.138298	-29.5579	9.13555e-14	6.70266e-12
LAMA2	-2.84902	0.13879	-27.4624	2.45294e-13	1.46547e-11
LOC100132673	-2.82513	0.141108	-25.4942	6.64407e-13	3.19855e-11
TMEM155	-2.81114	0.142483	-28.9795	1.19154e-13	8.29227e-12
ACVR2A	-2.8058	0.143011	-55.018	2.04102e-17	1.04986e-14
UACA	-2.79735	0.143851	-15.7882	3.7286e-10	6e-09
NT5DC2	-2.79437	0.144149	-39.6422	1.73954e-15	3.07937e-13
HS.444692	-2.79364	0.144221	-24.5722	1.08727e-12	4.72913e-11
LOC91561	-2.7898	0.144606	-31.214	4.38653e-14	3.78803e-12
C1QTNF5	-2.78642	0.144945	-32.0339	3.09342e-14	2.88417e-12
FBLN2	-2.78598	0.14499	-36.717	4.90547e-15	7.04265e-13
C4ORF18	-2.77856	0.145737	-18.8257	3.73229e-11	8.52839e-10
COL11A1	-2.76951	0.146654	-32.1742	2.91642e-14	2.75643e-12
NCAM2	-2.76571	0.147041	-21.1539	7.99001e-12	2.36763e-10
LOC100128892	-2.76067	0.147556	-21.8925	5.06586e-12	1.6364e-10
DYNC1I1	-2.76015	0.147609	-36.025	6.34348e-15	8.70123e-13
EDIL3	-2.75966	0.147658	-26.5012	3.95497e-13	2.10057e-11
LOC100130506	-2.75966	0.147659	-34.1033	1.32985e-14	1.47729e-12
PAWR	-2.75405	0.148234	-34.1825	1.28885e-14	1.44667e-12
CRIP1	-2.75032	0.148618	-16.181	2.70921e-10	4.6247e-09
OSR1	-2.74614	0.149049	-21.3373	7.12528e-12	2.16699e-10
ATP6V0E2	-2.74335	0.149338	-19.7935	1.92651e-11	4.92268e-10
TBC1D2	-2.73848	0.149843	-34.6288	1.08185e-14	1.27806e-12
PRSS23	-2.73821	0.14987	-30.8118	5.22346e-14	4.30636e-12
LMOD1	-2.73072	0.150651	-39.6356	1.74347e-15	3.07937e-13
C14ORF78	-2.7223	0.151533	-15.8835	3.4483e-10	5.66413e-09
AHNAK2	-2.71709	0.15208	-14.4653	1.15516e-09	1.59004e-08
ITGA11	-2.71692	0.152099	-31.7598	3.47312e-14	3.13661e-12
LOC402221	-2.71604	0.152191	-24.0797	1.42488e-12	5.9357e-11
FSTL3	-2.71535	0.152264	-24.694	1.01777e-12	4.50552e-11
RBP1	-2.71044	0.152783	-31.3587	4.12177e-14	3.60544e-12
ACTG1	-2.70437	0.153428	-14.5199	1.10054e-09	1.52865e-08
PLAC9	-2.6961	0.154309	-20.1946	1.47765e-11	3.94116e-10
SPSB2	-2.69487	0.154441	-31.7278	3.52058e-14	3.16138e-12
POSTN	-2.69071	0.154887	-18.6432	4.24305e-11	1e-09
KRT18P17	-2.69016	0.154946	-25.0297	8.49664e-13	3.8774e-11
F2RL2	-2.68919	0.155051	-43.4955	4.95257e-16	1.17774e-13
SORT1	-2.68518	0.155482	-37.2518	4.0345e-15	5.94781e-13
SNHG8	-2.68375	0.155636	-43.5085	4.93267e-16	1.17774e-13
PDE5A	-2.67711	0.156354	-21.5416	6.27859e-12	1.95475e-10
PALM	-2.67513	0.156569	-23.6941	1.76736e-12	7.13016e-11
CDH10	-2.64967	0.159356	-34.0328	1.36751e-14	1.5085e-12
ARRDC4	-2.64258	0.160142	-9.35286	2.6273e-07	1.92732e-06
KIAA0367	-2.63855	0.16059	-20.1788	1.49305e-11	3.9694e-10
JPH2	-2.63435	0.161058	-29.9728	7.57395e-14	5.75316e-12
SYT15	-2.63003	0.161541	-30.1901	6.87229e-14	5.32271e-12
ENAH	-2.62892	0.161666	-17.9377	7.04483e-11	1.47212e-09
TNFRSF10D	-2.62167	0.162479	-26.7806	3.43651e-13	1.89541e-11
KRT7	-2.62026	0.162638	-20.8894	9.44098e-12	2.72258e-10
DIAPH3	-2.62022	0.162642	-18.692	4.09948e-11	9.2513e-10
P704P	-2.61944	0.162731	-23.5325	1.93634e-12	7.68737e-11
KCNMA1	-2.61806	0.162887	-45.3225	2.83532e-16	7.49587e-14
SHROOM3	-2.61406	0.163339	-42.0106	7.92913e-16	1.69787e-13
WISP2	-2.61214	0.163557	-26.1914	4.62976e-13	2.38146e-11
LOC100133328	-2.60302	0.164594	-38.5906	2.5027e-15	4.01476e-13
LOC647444	-2.60125	0.164795	-15.8313	3.59895e-10	5.87045e-09
ANKRD6	-2.60039	0.164894	-42.2443	7.35509e-16	1.58211e-13
RDH10	-2.59978	0.164963	-46.2346	2.164e-16	6.39174e-14
PHGDH	-2.59471	0.165544	-31.5018	3.87661e-14	3.42902e-12
HS.522935	-2.5875	0.166374	-21.7355	5.5741e-12	1.77528e-10
GAMT	-2.58023	0.167214	-14.4496	1.17146e-09	1.60966e-08
TPR	-2.5796	0.167287	-20.0155	1.66246e-11	4.35859e-10
OSAP	-2.57917	0.167337	-27.6637	2.22397e-13	1.35247e-11
HS.355933	-2.57733	0.167551	-23.2511	2.27311e-12	8.66107e-11
ARHGDIB	-2.57706	0.167582	-16.8302	1.62246e-10	3e-09
SORCS2	-2.57473	0.167853	-19.3668	2.56879e-11	6.25002e-10
DLEU1	-2.57364	0.16798	-28.5474	1.45806e-13	9.77331e-12
GADD45A	-2.57294	0.168062	-32.407	2.64637e-14	2.54541e-12
PTGIS	-2.57054	0.168341	-23.6848	1.77665e-12	7.14276e-11
TRIB2	-2.56978	0.168429	-14.3858	1.23999e-09	1.7e-08
PTPLB	-2.54918	0.170852	-45.9043	2.38502e-16	6.71823e-14
PLCE1	-2.54835	0.17095	-36.7062	4.9249e-15	7.04265e-13
C5ORF46	-2.54325	0.171555	-16.8001	1.66076e-10	3e-09
SMARCD3	-2.54208	0.171695	-27.5816	2.31443e-13	1.39364e-11
P8	-2.5405	0.171883	-30.9836	4.84672e-14	4.08116e-12
MBP	-2.53321	0.172754	-35.0735	9.10633e-15	1.14063e-12
OSBPL10	-2.53074	0.173049	-26.7513	3.48716e-13	1.91664e-11
ITGBL1	-2.52509	0.173728	-25.9212	5.31954e-13	2.65825e-11
COL15A1	-2.52482	0.173761	-28.8856	1.24465e-13	8.62378e-12
MSRB3	-2.52326	0.17395	-29.1048	1.12443e-13	7.90659e-12
MATN3	-2.5182	0.17456	-23.7934	1.67143e-12	6.78945e-11
NEXN	-2.51644	0.174774	-28.6397	1.39621e-13	9.4255e-12
PGM5	-2.5116	0.175361	-22.9075	2.77197e-12	1.00674e-10
LOC729679	-2.51065	0.175476	-25.2782	7.44528e-13	3.50929e-11
PODN	-2.50773	0.175832	-46.0136	2.30934e-16	6.58343e-14
PPDPF	-2.50733	0.175881	-22.032	4.65571e-12	1.53002e-10
TUFT1	-2.50723	0.175893	-44.2205	3.95847e-16	9.85929e-14
NDUFA10	-2.50132	0.176615	-23.3195	2.18592e-12	8.41694e-11
SLIT3	-2.50115	0.176636	-26.5162	3.9251e-13	2.09411e-11
PHKB	-2.4989	0.176912	-19.167	2.94546e-11	7.00795e-10
INTU	-2.48983	0.178027	-24.8913	9.15075e-13	4.12265e-11
HTR2A	-2.48316	0.178852	-12.8324	5.33051e-09	6.08406e-08
AMY1B	-2.48305	0.178866	-17.6331	8.81849e-11	1.77657e-09
GADD45B	-2.48294	0.178879	-48.1454	1.24934e-16	4.31551e-14
ADM2	-2.47726	0.179585	-45.1742	2.96416e-16	7.74987e-14
TSC22D3	-2.47557	0.179796	-25.2535	7.54296e-13	3.52967e-11
LOC645173	-2.47433	0.17995	-29.0231	1.16774e-13	8.16263e-12
DCLK2	-2.47397	0.179996	-28.7438	1.32974e-13	9.08805e-12
SLC1A4	-2.47302	0.180113	-31.4123	4.02795e-14	3.54302e-12
SERAC1	-2.46839	0.180693	-35.3893	8.06827e-15	1.05474e-12
LZTS1	-2.4616	0.181545	-29.2501	1.05161e-13	7.4723e-12
PSPH	-2.45764	0.182044	-28.4672	1.51418e-13	1.00369e-11
TUBB3	-2.45736	0.18208	-19.4112	2.49234e-11	6.10165e-10
LOC648740	-2.45691	0.182136	-21.1595	7.96191e-12	2.36227e-10
PIR	-2.4505	0.182947	-25.351	7.1641e-13	3.4073e-11
FKSG30	-2.44546	0.183588	-18.231	5.69311e-11	1.22796e-09
KBTBD11	-2.43375	0.185083	-13.566	2.62895e-09	3.26765e-08
LOC100131866	-2.43139	0.185386	-13.4281	3e-09	3.65554e-08
PCK2	-2.42926	0.185661	-15.3406	5.41298e-10	8.32495e-09
NUPR1	-2.42298	0.186471	-24.6982	1.01545e-12	4.49946e-11
CDKN2B	-2.41954	0.186915	-36.2719	5.78427e-15	8.09849e-13
C2ORF7	-2.41862	0.187034	-21.5348	6.30518e-12	1.96174e-10
RAB40B	-2.41578	0.187404	-26.4036	4.15546e-13	2.19474e-11
TXNIP	-2.41175	0.187928	-3.62544	0.00286329	0.00978617
HSPBL2	-2.40347	0.189009	-21.4148	6.79049e-12	2.07991e-10
FLNA	-2.40179	0.18923	-18.8439	3.68509e-11	8.43705e-10
FAM172A	-2.39975	0.189498	-34.6443	1.07534e-14	1.27806e-12
LOC645018	-2.39933	0.189553	-24.8062	9.57908e-13	4.27249e-11
ARHGAP28	-2.39648	0.189927	-31.269	4.28384e-14	3.72655e-12
C6ORF129	-2.39344	0.190328	-24.7163	1.00553e-12	4.45968e-11
SMYD3	-2.39172	0.190556	-28.5564	1.45188e-13	9.74574e-12
LOC339352	-2.39032	0.190739	-16.3892	2.29383e-10	4e-09
IL20RB	-2.38699	0.191181	-24.9729	8.75903e-13	3.96654e-11
ASTN2	-2.38219	0.191819	-16.9953	1.42822e-10	2.68205e-09
HS.66187	-2.38206	0.191836	-26.9138	3.21539e-13	1.7986e-11
ANXA2P1	-2.37382	0.192935	-14.8014	8.59369e-10	1.23874e-08
NRXN3	-2.36598	0.193986	-27.86	2.02266e-13	1.25779e-11
BAIAP2L1	-2.36479	0.194145	-24.8478	9.36696e-13	4.19766e-11
LOC441506	-2.35726	0.195161	-24.1244	1.38998e-12	5.82108e-11
LOXL1	-2.35712	0.19518	-15.5875	4.40171e-10	7e-09
STMN2	-2.3542	0.195576	-16.3581	2.35117e-10	4.09813e-09
RCAN2	-2.351	0.196009	-34.5632	1.10991e-14	1.2937e-12
ANXA2P3	-2.34733	0.19651	-11.4629	2.2e-08	2.10262e-07
TP53AP1	-2.34089	0.197388	-16.2605	2.54166e-10	4.37328e-09
AGBL5	-2.3375	0.197853	-20.9762	8.93617e-12	2.59599e-10
HS.105791	-2.33536	0.198147	-26.5805	3.79982e-13	2.04699e-11
LOC647718	-2.3327	0.198513	-14.8331	8.35987e-10	1.21429e-08
AHNAK	-2.33049	0.198817	-20.3558	1.33008e-11	3.6216e-10
NPAL3	-2.3301	0.19887	-14.8782	8.03908e-10	1.17624e-08
2016-03-04	-2.3223	0.199948	-20.1377	1.53388e-11	4.05973e-10
SLC38A4	-2.3206	0.200184	-23.332	2.17024e-12	8.37019e-11
EEF1G	-2.32005	0.20026	-23.5946	1.86939e-12	7.46976e-11
GSTA4	-2.31482	0.200988	-22.1055	4.45403e-12	1.475e-10
ELN	-2.31478	0.200993	-20.1074	1.56474e-11	4.12526e-10
ODZ4	-2.31262	0.201294	-15.3426	5.40374e-10	8.31758e-09
HOXD1	-2.30736	0.20203	-43.9311	4.32701e-16	1.06649e-13
FKBP9	-2.30612	0.202203	-18.902	3.53872e-11	8.15699e-10
LOXL4	-2.30345	0.202578	-12.0101	1.22812e-08	1.25879e-07
LOC644936	-2.29925	0.203169	-18.4194	4.97357e-11	1.09167e-09
SSPN	-2.29428	0.20387	-36.4228	5.46883e-15	7.77182e-13
SNCAIP	-2.29171	0.204233	-27.286	2.67442e-13	1.56211e-11
NUAK1	-2.28747	0.204834	-42.264	7.30872e-16	1.57932e-13
LOC375295	-2.28736	0.20485	-19.0566	3.17855e-11	7.46494e-10
LOC651198	-2.2848	0.205214	-33.7797	1.51243e-14	1.62666e-12
C7ORF41	-2.28203	0.205608	-34.9745	9.46074e-15	1.17741e-12
KRT19	-2.28132	0.20571	-10.1262	1.01e-07	8.18062e-07
UBE2D4	-2.27993	0.205908	-35.0838	9.07037e-15	1.14063e-12
ALPL	-2.279	0.206041	-19.7085	2.03912e-11	5.14378e-10
PTPRB	-2.27726	0.20629	-21.2033	7.74672e-12	2.31731e-10
SLC38A1	-2.27656	0.20639	-21.9504	4.89102e-12	1.5875e-10
RPS23	-2.27462	0.206667	-35.5532	7.57997e-15	1.00687e-12
LRTOMT	-2.27269	0.206943	-16.5987	1.94382e-10	3.48001e-09
HS.371609	-2.26935	0.207424	-28.8824	1.24654e-13	8.62425e-12
GDPD5	-2.25935	0.208866	-16.8228	1.63176e-10	3e-09
SYNPO2	-2.25798	0.209065	-34.0411	1.36305e-14	1.50709e-12
LOC729764	-2.2556	0.209409	-17.8951	7.26758e-11	1.50778e-09
KCNAB1	-2.24989	0.21024	-18.7988	3.80331e-11	8.66557e-10
ITGB2	-2.24906	0.210362	-34.2145	1.27271e-14	1.43743e-12
RPSA	-2.24892	0.210382	-20.64	1.10698e-11	3.11449e-10
C5ORF21	-2.24582	0.210834	-32.9905	2.08047e-14	2.12185e-12
NEK7	-2.24047	0.211617	-12.5945	6.75407e-09	7.4783e-08
THBS3	-2.23739	0.212069	-31.0798	4.64867e-14	3.97092e-12
ADRA2A	-2.23299	0.212717	-15.6987	4.01391e-10	6.44336e-09
MMP23B	-2.23298	0.212718	-39.3473	1.9245e-15	3.3383e-13
CMBL	-2.23172	0.212904	-22.4271	3.67552e-12	1.2595e-10
LOC645693	-2.23117	0.212986	-25.1917	7.79459e-13	3.61277e-11
OMA1	-2.22712	0.213584	-17.9383	7.04164e-11	1.47212e-09
SPHAR	-2.2226	0.214255	-16.8994	1.53775e-10	2.86274e-09
GDF6	-2.21035	0.216081	-15.6407	4.21136e-10	6.71025e-09
C17ORF45	-2.21034	0.216083	-32.925	2.13706e-14	2.16094e-12
MICAL2	-2.20621	0.216703	-14.6291	1e-09	1.41001e-08
DDAH2	-2.19981	0.217666	-23.2846	2.22995e-12	8.52406e-11
RPLP0	-2.19973	0.217678	-31.327	4.17824e-14	3.64809e-12
CBS	-2.19766	0.217991	-40.3756	1.35728e-15	2.58612e-13
TMEM130	-2.19667	0.218141	-32.5162	2.52906e-14	2.45755e-12
MKX	-2.19546	0.218323	-35.4525	7.87605e-15	1.03533e-12
IMPDH2	-2.19321	0.218665	-25.8997	5.37902e-13	2.66826e-11
NXPH4	-2.18849	0.219381	-16.5187	2.07019e-10	3.67609e-09
DPH5	-2.18557	0.219826	-21.6257	5.96198e-12	1.88093e-10
PRKCA	-2.18385	0.220087	-27.9898	1.90029e-13	1.19743e-11
C10ORF116	-2.1829	0.220232	-13.6098	2.52293e-09	3.15603e-08
LOC441013	-2.18246	0.220299	-18.0076	6.69383e-11	1.41164e-09
LOC728031	-2.18082	0.22055	-26.5664	3.8269e-13	2.05562e-11
ITGAE	-2.17726	0.221095	-43.9632	4.28438e-16	1.06152e-13
PXMP2	-2.17558	0.221353	-21.7354	5.57461e-12	1.77528e-10
ROGDI	-2.17521	0.221409	-13.6276	2.48119e-09	3.10957e-08
LOC646294	-2.1729	0.221765	-34.4586	1.15624e-14	1.33782e-12
LOC727848	-2.16861	0.222425	-19.7424	1.99341e-11	5.0527e-10
HS.24119	-2.16732	0.222624	-26.5958	3.77067e-13	2.03938e-11
LOC728126	-2.16396	0.223143	-24.5888	1.07747e-12	4.69366e-11
LOC286444	-2.16339	0.223231	-30.783	5.28963e-14	4.33082e-12
LOC388707	-2.15328	0.224801	-27.8206	2.06138e-13	1.27518e-11
HMGB3	-2.15094	0.225166	-23.3785	2.11351e-12	8.21161e-11
C10ORF54	-2.15044	0.225245	-20.2024	1.47012e-11	3.93054e-10
ZNF18	-2.14993	0.225324	-22.1607	4.3088e-12	1.43445e-10
CYP2U1	-2.14952	0.225387	-13.7393	2.23549e-09	2.83695e-08
RASSF2	-2.14511	0.226078	-21.0596	8.47786e-12	2.4842e-10
FBN1	-2.14132	0.226672	-24.4242	1.17867e-12	5.05694e-11
CLN8	-2.13913	0.227017	-26.8241	3.36249e-13	1.86984e-11
FER1L3	-2.13836	0.227138	-18.3875	5.08808e-11	1.11417e-09
HSD17B14	-2.13725	0.227313	-14.6715	1e-09	1.36786e-08
MMP23A	-2.13513	0.227646	-26.1221	4.79724e-13	2.45427e-11
SLC12A8	-2.13353	0.227899	-32.1224	2.98051e-14	2.79026e-12
SVEP1	-2.13256	0.228052	-34.3853	1.18998e-14	1.35695e-12
SLC1A5	-2.13137	0.228241	-22.864	2.84302e-12	1.02532e-10
NTM	-2.12842	0.228708	-20.1417	1.52978e-11	4.0522e-10
LOC641848	-2.12633	0.22904	-25.005	8.60971e-13	3.9064e-11
CEP78	-2.12258	0.229637	-15.5983	4.36219e-10	6.91102e-09
CCND2	-2.1153	0.230797	-29.9861	7.52885e-14	5.7281e-12
LOC644029	-2.11293	0.231176	-25.167	7.89744e-13	3.64615e-11
HDDC3	-2.11008	0.231634	-21.4633	6.58989e-12	2.03162e-10
GPAM	-2.10892	0.23182	-16.0499	3.01155e-10	5e-09
C5ORF28	-2.1073	0.232081	-20.1257	1.54597e-11	4.08897e-10
SH3PXD2A	-2.10661	0.232193	-37.1851	4.13345e-15	6.05594e-13
MN1	-2.10623	0.232254	-25.1579	7.93577e-13	3.65428e-11
NME5	-2.10563	0.23235	-14.0797	1.63427e-09	2.15427e-08
MFAP4	-2.10434	0.232557	-33.9956	1.38787e-14	1.52386e-12
TSPAN18	-2.1024	0.232871	-14.2848	1.35752e-09	1.83548e-08
ERCC2	-2.09622	0.23387	-24.4653	1.1525e-12	4.96718e-11
SCP2	-2.09537	0.234008	-11.5883	1.92032e-08	1.86e-07
LOC389141	-2.08809	0.235191	-21.2084	7.72214e-12	2.31288e-10
BCHE	-2.08691	0.235384	-16.1347	2.81216e-10	4.75966e-09
ABLIM1	-2.08369	0.23591	-25.2819	7.43055e-13	3.50791e-11
LOC643911	-2.07938	0.236615	-39.3347	1.93288e-15	3.3383e-13
MCM6	-2.07852	0.236758	-25.0057	8.60636e-13	3.9064e-11
TRAPPC6A	-2.07496	0.237342	-20.3443	1.34005e-11	3.64456e-10
NUDT1	-2.07388	0.23752	-19.2868	2.71299e-11	6.54367e-10
NUDT6	-2.07244	0.237758	-14.0298	1.71032e-09	2.24452e-08
HS.444329	-2.07164	0.237889	-34.914	9.68455e-15	1.19661e-12
LOC647856	-2.07134	0.237938	-27.1917	2.80158e-13	1.61879e-11
ACTB	-2.0713	0.237946	-14.7065	9.33671e-10	1.33165e-08
LFNG	-2.06977	0.238197	-30.8704	5.09166e-14	4.23467e-12
DSP	-2.06719	0.238623	-25.1582	7.93427e-13	3.65428e-11
ALOX5AP	-2.0643	0.239102	-20.1976	1.4747e-11	3.9361e-10
LOC100134504	-2.06414	0.239128	-25.7465	5.8238e-13	2.853e-11
C6ORF48	-2.06385	0.239177	-24.1074	1.40315e-12	5.85035e-11
ATP6V1G2	-2.06277	0.239357	-24.6553	1.03929e-12	4.56662e-11
CYFIP2	-2.05872	0.240029	-15.3566	5.3402e-10	8.2441e-09
MYBL1	-2.05863	0.240045	-12.2985	9.11582e-09	9.72909e-08
LOC646527	-2.0539	0.240832	-24.8428	9.39231e-13	4.20504e-11
POP5	-2.05354	0.240893	-22.4041	3.72597e-12	1.27218e-10
RAB4A	-2.04969	0.241535	-17.3468	1.09275e-10	2.13511e-09
LOC401537	-2.04894	0.241662	-27.2406	2.73485e-13	1.58799e-11
ODZ3	-2.04833	0.241764	-20.3947	1.29688e-11	3.54957e-10
RPS24	-2.0467	0.242037	-18.3267	5.3148e-11	1.15744e-09
ADAMTSL1	-2.04603	0.24215	-11.1067	3.25296e-08	2.97526e-07
NPM3	-2.04281	0.24269	-21.5178	6.37155e-12	1.97978e-10
NNMT	-2.03848	0.24342	-17.6382	8.78517e-11	1.77288e-09
RHOD	-2.03831	0.243449	-25.5003	6.62285e-13	3.19158e-11
C9ORF9	-2.03805	0.243493	-19.3217	2.64915e-11	6.42577e-10
TMOD2	-2.03749	0.243586	-17.7122	8.31622e-11	1.69195e-09
C16ORF33	-2.03637	0.243777	-32.5366	2.50783e-14	2.44193e-12
VCL	-2.03518	0.243978	-24.8129	9.54452e-13	4.26511e-11
SLC39A10	-2.03358	0.244248	-17.6934	8.43282e-11	1.71053e-09
SDC2	-2.03085	0.24471	-19.7557	1.97569e-11	5.02396e-10
PEAR1	-2.02722	0.245328	-23.5136	1.95711e-12	7.73736e-11
CPA4	-2.02643	0.245462	-10.9161	4.02841e-08	3.60576e-07
EIF4E3	-2.02609	0.24552	-19.8149	1.89917e-11	4.87388e-10
LOC649049	-2.02549	0.245622	-29.1174	1.11792e-13	7.87254e-12
SARS	-2.01845	0.246823	-31.5711	3.76342e-14	3.34626e-12
C11ORF87	-2.01788	0.246921	-21.5676	6.17896e-12	1.93647e-10
SDC1	-2.01773	0.246946	-15.9903	3.16078e-10	5.25202e-09
LOC148430	-2.01397	0.247591	-10.7894	4.65156e-08	4.09308e-07
RPL22	-2.0125	0.247843	-24.0626	1.43842e-12	5.97631e-11
FLNB	-2.00715	0.248764	-17.9508	6.97739e-11	1.46232e-09
AFF3	-2.00694	0.2488	-30.7253	5.42512e-14	4.40395e-12
PCDH9	-1.99987	0.250023	-13.594	2.56077e-09	3.19491e-08
HHAT	-1.9997	0.250051	-13.5323	2.71388e-09	3.36114e-08
ANXA2	-1.99809	0.250332	-14.4792	1.14104e-09	1.5761e-08
SLC27A5	-1.99663	0.250586	-33.1691	1.93442e-14	2.00312e-12
PDE1A	-1.99637	0.25063	-20.8808	9.49282e-12	2.73483e-10
CHAC1	-1.99591	0.25071	-16.1632	2.74817e-10	4.67476e-09
PCDH7	-1.99534	0.250809	-16.9921	1.43171e-10	2.68754e-09
BCS1L	-1.99414	0.251017	-12.5931	6.76363e-09	7.48364e-08
HSD17B6	-1.99381	0.251075	-21.2214	7.65953e-12	2.29849e-10
LOC730029	-1.99282	0.251247	-27.7863	2.09587e-13	1.28309e-11
SIRT5	-1.99157	0.251465	-19.0981	3.0887e-11	7.29739e-10
MGP	-1.99123	0.251524	-21.4591	6.60713e-12	2.03561e-10
CYTH3	-1.98187	0.253162	-38.9974	2.17173e-15	3.60296e-13
SLC25A23	-1.98137	0.25325	-23.1841	2.36226e-12	8.91462e-11
SNRNP25	-1.98055	0.253394	-23.6388	1.82333e-12	7.30612e-11
HS.485155	-1.97874	0.253711	-22.2185	4.16202e-12	1.39588e-10
ABHD14B	-1.97871	0.253717	-20.223	1.45041e-11	3.89325e-10
LOC642989	-1.97646	0.254113	-21.5461	6.26147e-12	1.95258e-10
PDLIM2	-1.97602	0.25419	-18.619	4.31613e-11	1e-09
LOC339760	-1.97471	0.254421	-17.7169	8.28713e-11	1.6868e-09
LOC646993	-1.97201	0.254897	-19.384	2.539e-11	6.20306e-10
SPARC	-1.97178	0.254938	-26.356	4.2571e-13	2.23347e-11
C7ORF50	-1.97176	0.254943	-27.2947	2.66307e-13	1.55778e-11
KRT18P28	-1.97155	0.254979	-20.1131	1.55879e-11	4.11185e-10
PKP4	-1.97111	0.255056	-34.4849	1.14441e-14	1.33064e-12
LOC388654	-1.96775	0.255651	-16.4909	2.1162e-10	3.75128e-09
ABHD4	-1.96737	0.255718	-30.8499	5.13743e-14	4.26524e-12
ABCA8	-1.96532	0.256083	-14.1715	1.50352e-09	2.00764e-08
LOC729926	-1.96524	0.256096	-23.5015	1.9706e-12	7.7777e-11
KCTD16	-1.96405	0.256309	-28.2847	1.65082e-13	1.06578e-11
CRIP2	-1.96165	0.256734	-14.5744	1e-09	1.46791e-08
AK5	-1.95784	0.257414	-13.4494	2.93496e-09	3.6e-08
KCND2	-1.95639	0.257673	-8.09762	1.41576e-06	8.88335e-06
SCUBE3	-1.95181	0.258491	-11.7348	1.64171e-08	1.61788e-07
C1ORF53	-1.95157	0.258535	-22.5088	3.502e-12	1.21233e-10
SH3YL1	-1.95078	0.258676	-17.7175	8.28347e-11	1.6868e-09
LOC399965	-1.95051	0.258724	-18.7874	3.83375e-11	8.71813e-10
KATNAL2	-1.94967	0.258875	-30.1984	6.84691e-14	5.31175e-12
LOC401640	-1.94757	0.259253	-27.3585	2.58096e-13	1.52103e-11
MURC	-1.94719	0.259321	-24.1152	1.39712e-12	5.83546e-11
C5ORF13	-1.94548	0.259629	-21.9621	4.85659e-12	1.57957e-10
FLJ10986	-1.94442	0.259818	-19.7879	1.93363e-11	4.93555e-10
RPS21	-1.94296	0.260083	-26.4014	4.1601e-13	2.19475e-11
LOC100129742	-1.94237	0.260188	-35.7935	6.92076e-15	9.30429e-13
LOC201229	-1.94066	0.260497	-22.6086	3.30169e-12	1.15311e-10
SKP2	-1.9384	0.260905	-27.3442	2.59912e-13	1.52603e-11
P2RY6	-1.93784	0.261006	-16.2433	2.577e-10	4.42239e-09
GTF2H5	-1.93743	0.26108	-25.1573	7.93821e-13	3.65428e-11
LOC644464	-1.93535	0.261457	-21.0004	8.80035e-12	2.56283e-10
RPS2	-1.93488	0.261543	-20.7084	1.05949e-11	3.00913e-10
ULBP1	-1.93188	0.262087	-30.8079	5.23246e-14	4.30636e-12
RPL23AP7	-1.92966	0.262491	-18.0584	6.45077e-11	1.36784e-09
SNAPC5	-1.92564	0.263224	-22.168	4.2899e-12	1.42965e-10
HS.7093	-1.92549	0.263251	-23.1355	2.4292e-12	9.12359e-11
LOC158345	-1.92301	0.263704	-28.2037	1.71563e-13	1.10161e-11
TMEM117	-1.9217	0.263943	-27.8684	2.01442e-13	1.25432e-11
LOC651149	-1.92136	0.264006	-15.9016	3.39769e-10	5.58683e-09
NLGN1	-1.92095	0.264081	-22.3868	3.76463e-12	1.28353e-10
GPR126	-1.92043	0.264177	-15.5069	4.70745e-10	7.38629e-09
EIF3F	-1.92009	0.264239	-34.5932	1.09699e-14	1.2818e-12
ME3	-1.91941	0.264363	-22.171	4.28222e-12	1.4281e-10
GFRA1	-1.91491	0.265189	-22.6896	3.14811e-12	1.10847e-10
SLC46A3	-1.91047	0.266006	-19.2134	2.85297e-11	6.82466e-10
LOC401093	-1.90918	0.266245	-14.9731	7.40529e-10	1.1e-08
FHL1	-1.90842	0.266384	-32.6198	2.42297e-14	2.36905e-12
C9ORF142	-1.90769	0.26652	-20.6477	1.10155e-11	3.10474e-10
MTHFD2	-1.90646	0.266747	-27.7893	2.09283e-13	1.28289e-11
IER5L	-1.90627	0.266781	-11.8841	1.4e-08	1.40949e-07
LOC81691	-1.90606	0.26682	-28.5113	1.48307e-13	9.89892e-12
DDAH1	-1.90456	0.267097	-26.5899	3.78192e-13	2.04073e-11
LOC648249	-1.90299	0.267388	-29.7563	8.34967e-14	6.22254e-12
LOC647030	-1.90094	0.26777	-30.6174	5.68816e-14	4.57013e-12
TOR3A	-1.90029	0.26789	-18.9592	3.40053e-11	7.9e-10
LOC729500	-1.89861	0.268201	-27.2536	2.71738e-13	1.58173e-11
HS.31532	-1.89816	0.268285	-26.1332	4.76987e-13	2.44291e-11
MYH1	-1.89814	0.26829	-24.6382	1.04899e-12	4.60066e-11
ANKRD37	-1.89808	0.2683	-22.8677	2.83693e-12	1.02482e-10
EIF3C	-1.89784	0.268344	-21.8121	5.31955e-12	1.70323e-10
TP53TG1	-1.89552	0.268777	-13.3729	3.15625e-09	3.82786e-08
GCNT1	-1.89506	0.268862	-15.1459	6.38549e-10	9.62052e-09
LOC731096	-1.89441	0.268983	-29.4432	9.62583e-14	6.93338e-12
LOC728843	-1.89318	0.269212	-18.0964	6.27523e-11	1.33466e-09
SH2D1A	-1.89242	0.269355	-13.2717	3.47663e-09	4.16729e-08
FAM50B	-1.89215	0.269405	-13.3663	3.17627e-09	3.8482e-08
HADH	-1.89093	0.269633	-28.3803	1.57768e-13	1.03408e-11
SPATA18	-1.88903	0.269989	-18.7706	3.87909e-11	8.80432e-10
C11ORF75	-1.8887	0.27005	-27.8406	2.04164e-13	1.26793e-11
RPL4	-1.88845	0.270097	-28.6773	1.37181e-13	9.31005e-12
MYLK	-1.88512	0.270722	-22.4806	3.5609e-12	1.2271e-10
POTEE	-1.883	0.271119	-12.6315	6.50812e-09	7.24156e-08
ARSB	-1.88217	0.271275	-27.0904	2.94532e-13	1.67939e-11
TAF9L	-1.88141	0.271418	-17.0227	1.39849e-10	2.63475e-09
TEX2	-1.87804	0.272052	-27.2436	2.73079e-13	1.58758e-11
PRG4	-1.87658	0.272329	-15.1081	6.59474e-10	9.89797e-09
FBN2	-1.87652	0.272339	-36.3477	5.62344e-15	7.93918e-13
LOC646688	-1.87584	0.272468	-27.8962	1.98766e-13	1.24093e-11
FAM149A	-1.87563	0.272508	-20.1413	1.53018e-11	4.0522e-10
PKNOX2	-1.87444	0.272732	-13.8204	2.07358e-09	2.65354e-08
PITX2	-1.87373	0.272867	-30.295	6.55904e-14	5.13896e-12
MAGED2	-1.87269	0.273063	-13.1124	4.05361e-09	4.77543e-08
LOC388339	-1.87148	0.273293	-27.6615	2.22635e-13	1.35247e-11
CACNB4	-1.8687	0.27382	-17.4679	9.97621e-11	2e-09
GAS7	-1.86841	0.273874	-18.3071	5.39e-11	1.17005e-09
CLEC14A	-1.8684	0.273877	-22.1324	4.3826e-12	1.4544e-10
FBLN5	-1.8666	0.274219	-27.3603	2.5787e-13	1.52103e-11
RPL7	-1.86437	0.274644	-24.6843	1.02311e-12	4.52065e-11
C20ORF27	-1.86238	0.275021	-21.0425	8.56972e-12	2.50646e-10
IARS	-1.86196	0.275103	-32.7337	2.31173e-14	2.29346e-12
CDCA7L	-1.86123	0.275241	-11.9606	1.29338e-08	1.31779e-07
LOC440589	-1.86112	0.275263	-20.3587	1.32758e-11	3.61688e-10
COL5A1	-1.86107	0.275273	-19.4918	2.35973e-11	5.82218e-10
CCPG1	-1.86048	0.275385	-17.0674	1.35134e-10	2.56208e-09
FBLN1	-1.85741	0.275971	-17.361	1.08111e-10	2.11586e-09
SHRM	-1.85691	0.276067	-21.9374	4.92969e-12	1.59786e-10
SORBS2	-1.85573	0.276293	-17.5827	9.15608e-11	1.83443e-09
AMACR	-1.85553	0.276331	-16.3998	2.27447e-10	4e-09
SERPINH1	-1.85537	0.276361	-17.6738	8.55617e-11	1.73184e-09
LOC643779	-1.8508	0.277238	-15.8589	3.51828e-10	5.7571e-09
LOC441550	-1.84949	0.27749	-19.0287	3.24037e-11	7.59506e-10
LOC653110	-1.84893	0.277598	-24.2642	1.28677e-12	5.44181e-11
TRIB3	-1.84749	0.277876	-27.9197	1.96538e-13	1.22864e-11
LOC653820	-1.84725	0.277922	-19.316	2.65938e-11	6.44393e-10
C21ORF51	-1.84483	0.278388	-13.5367	2.70268e-09	3.34918e-08
MAP1LC3C	-1.84385	0.278578	-15.5979	4.36372e-10	6.91112e-09
SCG2	-1.84331	0.278681	-15.2592	5.79879e-10	8.83218e-09
LOC642357	-1.84144	0.279043	-29.8443	8.02441e-14	6.01805e-12
DSTN	-1.84116	0.279097	-18.2315	5.69111e-11	1.22796e-09
TMEM97	-1.84025	0.279273	-21.9717	4.82848e-12	1.5726e-10
C21ORF34	-1.83957	0.279406	-18.9751	3.36316e-11	7.83628e-10
TLE2	-1.83898	0.279519	-20.2702	1.40641e-11	3.801e-10
GPR116	-1.83898	0.279519	-22.5815	3.3548e-12	1.16821e-10
DAPK1	-1.83456	0.280378	-16.2946	2.47342e-10	4.27188e-09
TLN2	-1.83395	0.280496	-17.2205	1.20235e-10	2.32336e-09
LOC402116	-1.83285	0.280709	-16.7879	1.67658e-10	3.0598e-09
PDE1C	-1.83272	0.280735	-23.3652	2.1295e-12	8.25343e-11
ACCN2	-1.83198	0.280878	-9.13771	3.46426e-07	2.47792e-06
LOC387867	-1.82855	0.281547	-30.3197	6.48761e-14	5.11688e-12
PQLC3	-1.8257	0.282103	-16.9861	1.43831e-10	2.69886e-09
KCTD15	-1.82293	0.282647	-18.3129	5.36738e-11	1.16679e-09
LOC100128936	-1.82182	0.282863	-23.5288	1.94033e-12	7.69029e-11
DCLK1	-1.81724	0.283763	-19.7463	1.98818e-11	5.04215e-10
PRKD1	-1.814	0.284402	-17.901	7.23654e-11	1.50265e-09
TRIM6	-1.81261	0.284675	-11.9577	1.3e-08	1.32086e-07
CC2D2A	-1.81074	0.285045	-13.3185	3.32449e-09	4.00623e-08
SYNM	-1.80963	0.285264	-31.0697	4.66895e-14	3.98106e-12
GFOD1	-1.80949	0.285291	-25.2658	7.4941e-13	3.52178e-11
WRB	-1.80924	0.285342	-25.838	5.55359e-13	2.74334e-11
AKR1B10	-1.80878	0.285432	-25.2808	7.43494e-13	3.50791e-11
NFIA	-1.80695	0.285795	-11.2995	2.62843e-08	2.46516e-07
NFIX	-1.80536	0.286109	-18.7384	3.96778e-11	8.97549e-10
LOC390183	-1.80296	0.286586	-17.3431	1.09583e-10	2.14024e-09
LOC100130892	-1.79957	0.287259	-25.4782	6.70023e-13	3.21577e-11
NPR3	-1.79937	0.287299	-11.3359	2.52551e-08	2.38e-07
ANKRD38	-1.79877	0.28742	-15.0471	6.94906e-10	1.0351e-08
MYOF	-1.79863	0.287447	-25.909	5.35336e-13	2.66826e-11
KLF10	-1.79862	0.287449	-10.2733	8.47657e-08	6.99332e-07
C15ORF41	-1.7975	0.287673	-14.028	1.71324e-09	2.24711e-08
HOMER2	-1.79742	0.287689	-17.0953	1.32281e-10	2.50999e-09
KIF26B	-1.79523	0.288125	-14.3933	1.23177e-09	1.68715e-08
ST6GALNAC5	-1.79294	0.288583	-18.0583	6.45143e-11	1.36784e-09
EEF1B2	-1.79035	0.289101	-31.0465	4.71627e-14	4.01417e-12
KIAA1199	-1.79027	0.289119	-15.4279	5.02935e-10	7.80597e-09
MAST4	-1.78945	0.289283	-23.0619	2.53457e-12	9.41334e-11
PPP1R13L	-1.78554	0.290067	-19.859	1.84416e-11	4.75592e-10
EEF1A1	-1.7831	0.290559	-22.8589	2.85146e-12	1.02538e-10
CD99L2	-1.78176	0.290828	-23.5463	1.92125e-12	7.64028e-11
ENDOD1	-1.78115	0.290952	-15.4284	5.02752e-10	7.80568e-09
ARNT2	-1.78108	0.290966	-21.0575	8.4889e-12	2.48589e-10
BEND6	-1.78091	0.291	-16.3202	2.42341e-10	4.19695e-09
LOC644869	-1.78008	0.291166	-17.8522	7.50016e-11	1.54721e-09
LOC100132439	-1.7748	0.292235	-16.2696	2.52332e-10	4.34697e-09
LOC100129673	-1.77198	0.292807	-17.9499	6.98183e-11	1.4626e-09
CD3EAP	-1.77053	0.293101	-10.589	5.85579e-08	5.03568e-07
TTLL1	-1.77025	0.293158	-18.5458	4.54574e-11	1e-09
BCYRN1	-1.76959	0.293291	-22.9149	2.76002e-12	1.00394e-10
IGFBP5	-1.7676	0.293696	-17.8996	7.24401e-11	1.50354e-09
KCNE4	-1.76716	0.293786	-13.6803	2.36199e-09	2.9807e-08
FLJ46906	-1.76621	0.293981	-25.9353	5.28094e-13	2.64176e-11
MIOS	-1.76547	0.29413	-16.7381	1.74296e-10	3.17117e-09
MAN1C1	-1.76546	0.294132	-29.4567	9.56692e-14	6.90523e-12
SNHG5	-1.76519	0.294188	-27.9693	1.91908e-13	1.20767e-11
NOD1	-1.76345	0.294542	-17.552	9.36778e-11	1.86701e-09
LOC727882	-1.7633	0.294574	-12.6667	6.28328e-09	7.03106e-08
LOC442676	-1.76077	0.29509	-13.8	2.11313e-09	2.7e-08
KIAA0114	-1.76065	0.295116	-18.7887	3.83036e-11	8.71461e-10
WDR34	-1.76029	0.29519	-15.0521	6.91918e-10	1.03195e-08
POTEF	-1.75986	0.295278	-13.0521	4.29808e-09	5.03336e-08
KRT8P9	-1.75829	0.295599	-10.8683	4.25256e-08	3.78491e-07
GSN	-1.75763	0.295733	-23.1869	2.35854e-12	8.90766e-11
EPRS	-1.75597	0.296074	-24.8884	9.16474e-13	4.12265e-11
C1ORF19	-1.7519	0.296911	-22.7154	3.10095e-12	1.0943e-10
CCDC109B	-1.74999	0.297303	-16.8453	1.60353e-10	3e-09
BST1	-1.74961	0.297382	-19.3051	2.67936e-11	6.47575e-10
ADAMTSL2	-1.74951	0.297403	-13.3167	3.33029e-09	4.0122e-08
KIAA0427	-1.74926	0.297455	-25.0185	8.54783e-13	3.897e-11
LOC653702	-1.74892	0.297524	-25.5319	6.51409e-13	3.14237e-11
LOC642934	-1.74823	0.297666	-22.5238	3.47103e-12	1.20337e-10
ANKRD1	-1.74417	0.298506	-10.6908	5.20717e-08	4.52477e-07
HS.558911	-1.74202	0.298951	-15.8361	3.58483e-10	5.85184e-09
ZMAT3	-1.73917	0.299542	-19.9439	1.74309e-11	4.5473e-10
COL4A4	-1.73785	0.299817	-16.1079	2.87355e-10	4.83791e-09
CPS1	-1.7373	0.29993	-15.8762	3.46888e-10	5.68808e-09
LOC645688	-1.73691	0.300011	-29.0476	1.15458e-13	8.08257e-12
LOC648509	-1.73517	0.300374	-15.7892	3.7255e-10	6e-09
LOC728689	-1.73159	0.30112	-25.3231	7.27054e-13	3.45099e-11
RECK	-1.73116	0.30121	-15.2956	5.62254e-10	8.6025e-09
THSD1	-1.72968	0.301518	-10.8083	4.5523e-08	4.0205e-07
LOC441154	-1.72916	0.301627	-29.4592	9.55582e-14	6.90523e-12
MOCS2	-1.72915	0.301629	-23.0967	2.48422e-12	9.25676e-11
UBE4B	-1.72869	0.301726	-29.8749	7.91447e-14	5.95447e-12
CDC42EP1	-1.7286	0.301745	-21.2452	7.54627e-12	2.27084e-10
LOC388076	-1.72748	0.301979	-23.2193	2.31497e-12	8.79929e-11
LOC654350	-1.72619	0.302249	-19.2983	2.69179e-11	6.49917e-10
THY1	-1.72618	0.302251	-17.9013	7.23465e-11	1.50265e-09
LOC643949	-1.72421	0.302664	-21.9918	4.77017e-12	1.55682e-10
C3ORF31	-1.72407	0.302694	-16.0639	2.97752e-10	5e-09
LOC645630	-1.7227	0.302982	-20.5414	1.17948e-11	3.28263e-10
WDR41	-1.72105	0.303327	-18.3919	5.07228e-11	1.11231e-09
HS.158036	-1.72066	0.30341	-14.3524	1.27753e-09	1.74076e-08
RPS4X	-1.72057	0.303428	-22.7815	2.98326e-12	1.06068e-10
ARHGEF4	-1.719	0.303759	-11.7479	1.61897e-08	1.59886e-07
ASAP3	-1.71806	0.303957	-25.9814	5.15687e-13	2.59892e-11
RPS6P1	-1.717	0.30418	-23.861	1.60941e-12	6.57291e-11
PRMT2	-1.71453	0.304702	-27.1691	2.83301e-13	1.63297e-11
MBLAC2	-1.71415	0.304783	-25.0023	8.62218e-13	3.90831e-11
EYA2	-1.71401	0.304812	-15.744	3.86665e-10	6.23659e-09
CD36	-1.71379	0.304859	-16.0767	2.947e-10	4.94016e-09
PUS7L	-1.71267	0.305094	-18.1657	5.96799e-11	1.27967e-09
LOC389672	-1.70943	0.305781	-19.8781	1.82095e-11	4.70633e-10
LOC644907	-1.70865	0.305947	-24.8758	9.22682e-13	4.14664e-11
HS.36053	-1.7084	0.305998	-18.2506	5.61345e-11	1.21299e-09
IFP38	-1.70809	0.306065	-22.8474	2.87063e-12	1.02798e-10
TUBB2A	-1.70726	0.306241	-26.8279	3.35619e-13	1.86853e-11
BCAT2	-1.70423	0.306884	-23.44	2.04065e-12	8.00081e-11
KCTD20	-1.70396	0.306942	-20.5108	1.20297e-11	3.33693e-10
OXCT1	-1.70284	0.30718	-10.4289	7.05596e-08	5.94356e-07
PARVA	-1.70185	0.307392	-32.3419	2.71915e-14	2.59956e-12
LOC728820	-1.70085	0.307606	-22.9832	2.65274e-12	9.74911e-11
GREM2	-1.69995	0.307797	-13.3845	3.1217e-09	3.79082e-08
SERPINE1	-1.69817	0.308177	-10.6726	5.3172e-08	4.60854e-07
VCAN	-1.69809	0.308193	-11.26	2.74501e-08	2.56167e-07
RAD51C	-1.69683	0.308464	-21.1875	7.82384e-12	2.33447e-10
LOC728139	-1.6962	0.308598	-25.4815	6.68843e-13	3.21337e-11
RPL13L	-1.69591	0.308659	-27.4725	2.44083e-13	1.46212e-11
EPHB3	-1.69324	0.309231	-12.8029	5.48825e-09	6.23429e-08
LOC729742	-1.69183	0.309534	-22.7933	2.96271e-12	1.05417e-10
SLC4A4	-1.69163	0.309576	-12.5446	7.10094e-09	7.80938e-08
LOC100134424	-1.69022	0.309881	-12.1756	1.0343e-08	1.08648e-07
PLEC1	-1.69002	0.309922	-10.8785	4.2e-08	3.74619e-07
MGC16169	-1.68916	0.310108	-23.7297	1.73233e-12	7.00676e-11
CCDC53	-1.68778	0.310404	-19.3764	2.55207e-11	6.21925e-10
RPS6KA2	-1.68758	0.310447	-25.8784	5.43863e-13	2.695e-11
LOC646966	-1.6872	0.31053	-18.2563	5.59044e-11	1.20912e-09
TP53	-1.68681	0.310614	-20.2313	1.44254e-11	3.87652e-10
LOC400455	-1.68658	0.310663	-34.3992	1.18352e-14	1.35695e-12
C1QTNF3	-1.68639	0.310703	-22.5855	3.34693e-12	1.16632e-10
RSU1	-1.68541	0.310914	-28.0662	1.83198e-13	1.16213e-11
NLN	-1.68504	0.310995	-10.5666	6.00936e-08	5.1537e-07
ZNF74	-1.68495	0.311015	-14.8138	8.50126e-10	1.22713e-08
NSMCE1	-1.68479	0.311049	-22.481	3.56002e-12	1.2271e-10
TPK1	-1.6799	0.312104	-12.8862	5.05534e-09	5.81794e-08
HISPPD2A	-1.67985	0.312115	-10.5326	6.25181e-08	5.33937e-07
TSEN2	-1.67819	0.312474	-20.8991	9.38293e-12	2.70749e-10
SH3RF2	-1.67793	0.31253	-20.1887	1.48337e-11	3.95257e-10
LOC728002	-1.67692	0.312749	-15.0052	7.2037e-10	1.06933e-08
LOC648823	-1.6763	0.312884	-15.8462	3.55507e-10	5.80726e-09
LOC100130980	-1.67616	0.312914	-29.5981	8.97016e-14	6.61207e-12
MED20	-1.67559	0.313038	-16.6413	1.87992e-10	3.38651e-09
PEMT	-1.67548	0.313063	-18.0153	6.65651e-11	1.40502e-09
DIXDC1	-1.67427	0.313325	-12.3133	9e-09	9.6e-08
ANXA11	-1.67389	0.313407	-27.8288	2.05326e-13	1.27348e-11
NOV	-1.67164	0.313895	-19.9542	1.73117e-11	4.5187e-10
THEM2	-1.67026	0.314197	-23.8392	1.62915e-12	6.64621e-11
LOC92249	-1.66978	0.314302	-22.413	3.70651e-12	1.26828e-10
LOC100132795	-1.6678	0.314733	-23.036	2.57285e-12	9.5053e-11
LOC388344	-1.66608	0.315108	-15.7061	3.9894e-10	6.41053e-09
LOC392787	-1.66551	0.315234	-10.7015	5.14324e-08	4.47597e-07
FLJ35024	-1.66524	0.315293	-12.0082	1.23065e-08	1.26083e-07
RPL12	-1.66462	0.315428	-26.0985	4.85557e-13	2.47875e-11
LRP1	-1.66403	0.315557	-12.6868	6.15868e-09	6.90797e-08
LOC644937	-1.6634	0.315694	-25.7695	5.75433e-13	2.82189e-11
PTMS	-1.66313	0.315754	-17.5882	9.11811e-11	1.82915e-09
RPL32	-1.66305	0.315771	-27.3119	2.64065e-13	1.54658e-11
PCNXL2	-1.66123	0.316169	-15.4559	4.9126e-10	7.64984e-09
LOC402057	-1.65916	0.316623	-11.9412	1.32002e-08	1.34e-07
GLT8D2	-1.65796	0.316888	-13.2097	3.69016e-09	4.4e-08
LOC440595	-1.65788	0.316904	-21.0783	8.37883e-12	2.4628e-10
TMPO	-1.65544	0.317441	-17.926	7.10531e-11	1.48156e-09
TSEN15	-1.65362	0.317841	-18.5655	4.48275e-11	1e-09
CDC20	-1.65251	0.318085	-5.22467	0.00013996	0.000607033
SLC25A4	-1.6525	0.318089	-24.6902	1.01986e-12	4.51057e-11
ANXA4	-1.65108	0.318401	-13.6234	2.49116e-09	3.12041e-08
TRAP1	-1.65022	0.318591	-15.9547	3.25358e-10	5.38166e-09
DNAJC12	-1.64593	0.31954	-14.8692	8.1018e-10	1.18261e-08
LOC113230	-1.64297	0.320196	-33.4782	1.70694e-14	1.81115e-12
KANK1	-1.6428	0.320234	-24.4411	1.16781e-12	5.01947e-11
ICK	-1.64269	0.320258	-26.1669	4.68837e-13	2.40899e-11
KRT8	-1.64235	0.320334	-17.7786	7.91779e-11	1.62205e-09
TRNP1	-1.63935	0.321002	-21.2722	7.42036e-12	2.2395e-10
MPRIP	-1.6391	0.321057	-17.0438	1.37604e-10	2.60266e-09
JAG1	-1.63497	0.321977	-19.6777	2.08172e-11	5.23728e-10
COL8A2	-1.63464	0.32205	-28.9933	1.18397e-13	8.26385e-12
RRAGB	-1.63376	0.322247	-14.1037	1.59897e-09	2.11481e-08
CHSY3	-1.63339	0.322329	-28.7068	1.35295e-13	9.21236e-12
LOC440991	-1.63188	0.322668	-14.9457	7.58256e-10	1.11715e-08
ATP9A	-1.63184	0.322677	-26.5035	3.95056e-13	2.10057e-11
ALDH4A1	-1.63176	0.322695	-22.4679	3.58774e-12	1.23478e-10
GNL3L	-1.63083	0.322901	-17.7761	7.93291e-11	1.62374e-09
LOC390354	-1.63028	0.323026	-22.0168	4.69859e-12	1.53983e-10
LQK1	-1.62937	0.32323	-15.6543	4.16421e-10	6.64857e-09
LOC728553	-1.62936	0.323232	-24.4516	1.16115e-12	4.99933e-11
CCDC109A	-1.62926	0.323254	-25.9138	5.34001e-13	2.66567e-11
AKTIP	-1.62635	0.323907	-23.411	2.07463e-12	8.10715e-11
C14ORF45	-1.62428	0.324371	-11.127	3.18064e-08	2.91475e-07
MYO1D	-1.62393	0.324451	-19.5542	2.2622e-11	5.61963e-10
NCAM1	-1.62383	0.324473	-17.7882	7.86208e-11	1.61133e-09
LOC100132648	-1.62213	0.324855	-14.5673	1.05533e-09	1.47451e-08
IGFBP3	-1.62077	0.325163	-18.0277	6.59644e-11	1.39421e-09
AMY1C	-1.62038	0.32525	-13.9892	1.7751e-09	2.31669e-08
VPS24	-1.61905	0.32555	-24.3189	1.24868e-12	5.29492e-11
AIMP2	-1.61844	0.325687	-27.1475	2.86327e-13	1.6464e-11
RPS29	-1.61803	0.32578	-12.6795	6.20383e-09	6.95037e-08
HS.104091	-1.61752	0.325895	-13.5619	2.63912e-09	3.27626e-08
LOC391019	-1.6165	0.326126	-26.9885	3.098e-13	1.7457e-11
RPS3A	-1.61584	0.326276	-28.1895	1.72731e-13	1.10718e-11
ZNF185	-1.61516	0.326429	-14.363	1.26549e-09	1.72684e-08
LOC650494	-1.61409	0.326671	-15.1326	6.45805e-10	9.71438e-09
WTIP	-1.61385	0.326726	-21.8305	5.26048e-12	1.6866e-10
TMEM106C	-1.61109	0.32735	-14.5963	1e-09	1.44447e-08
TMEM47	-1.61068	0.327444	-26.9399	3.17373e-13	1.7803e-11
LOC643308	-1.6106	0.327462	-13.3203	3.31875e-09	4e-08
RAB7B	-1.60883	0.327865	-10.8097	4.54509e-08	4.01507e-07
KDELR3	-1.60763	0.328137	-14.4891	1.13102e-09	1.56454e-08
STK38	-1.60761	0.328141	-34.8463	9.94166e-15	1.22518e-12
TUB	-1.60477	0.328787	-21.6412	5.90569e-12	1.86441e-10
LOC399942	-1.60339	0.329102	-9.49577	2.19215e-07	1.63842e-06
LMCD1	-1.60303	0.329185	-30.7585	5.34683e-14	4.36731e-12
LOC646785	-1.60258	0.329289	-15.4235	5.04798e-10	7.83231e-09
RPLP1	-1.60227	0.329357	-21.9561	4.87431e-12	1.58425e-10
KCNJ8	-1.59882	0.330146	-14.3721	1.25521e-09	1.71578e-08
LOC730004	-1.59877	0.330157	-13.5695	2.62039e-09	3.25985e-08
EEF2K	-1.59858	0.330202	-16.1078	2.87373e-10	4.83791e-09
ARHGAP1	-1.59857	0.330204	-19.9183	1.77293e-11	4.5998e-10
C7ORF10	-1.59676	0.33062	-12.9137	4.92032e-09	5.67774e-08
NDUFV3	-1.59667	0.33064	-21.4444	6.66727e-12	2.0488e-10
TRAPPC9	-1.59609	0.330772	-16.8649	1.57944e-10	2.92311e-09
PIGZ	-1.59602	0.330789	-23.3657	2.12889e-12	8.25343e-11
RGS11	-1.59593	0.330808	-20.4711	1.23428e-11	3.40581e-10
AHCY	-1.59427	0.331191	-27.6196	2.27216e-13	1.37325e-11
LOC648099	-1.59208	0.331693	-9.20448	3.17773e-07	2.29238e-06
SNRNP200	-1.59202	0.331707	-16.1257	2.83261e-10	4.7857e-09
LOC100130746	-1.59177	0.331763	-19.7019	2.04824e-11	5.16128e-10
HS.374278	-1.59034	0.332094	-16.864	1.58052e-10	2.92363e-09
PTPRD	-1.58725	0.332806	-22.4456	3.6354e-12	1.24846e-10
SUMF1	-1.58683	0.332902	-25.4649	6.74705e-13	3.23169e-11
C15ORF38	-1.58668	0.332937	-10.766	4.77711e-08	4.19e-07
VWA5A	-1.58404	0.333547	-12.4023	8.19999e-09	8.85955e-08
POLR2L	-1.58381	0.333599	-14.0267	1.71517e-09	2.24902e-08
QTRT1	-1.58366	0.333634	-10.6141	5.68796e-08	4.90383e-07
HEG1	-1.5835	0.333672	-28.138	1.7702e-13	1.12747e-11
TINAGL1	-1.58316	0.333749	-9.08248	3.72203e-07	2.64709e-06
RHOJ	-1.58206	0.334005	-7.83341	2.065e-06	1.2506e-05
TMEM175	-1.58174	0.334079	-18.5967	4.38463e-11	1e-09
FAM89B	-1.58149	0.334138	-21.4578	6.61205e-12	2.0358e-10
LOC341315	-1.57905	0.334702	-21.4695	6.56466e-12	2.02778e-10
ELP4	-1.57832	0.334872	-14.3115	1.32527e-09	1.8e-08
LARS	-1.57824	0.334889	-32.1914	2.89557e-14	2.74603e-12
ADARB1	-1.57762	0.335033	-15.8778	3.46438e-10	5.68266e-09
RASL11B	-1.57727	0.335116	-16.5984	1.94433e-10	3.48001e-09
LAGE3	-1.57707	0.335161	-31.8306	3.37053e-14	3.04978e-12
LOC646909	-1.57311	0.336084	-19.6048	2.18639e-11	5.47441e-10
TIMM44	-1.57262	0.336198	-15.7933	3.71298e-10	6e-09
ITGAV	-1.57259	0.336204	-23.4471	2.03254e-12	7.9756e-11
LOC652815	-1.57186	0.336374	-10.4923	6.55224e-08	5.56681e-07
ZBTB47	-1.57146	0.336468	-13.7528	2.2076e-09	2.80608e-08
C8ORF55	-1.56977	0.336861	-13.8688	2e-09	2.54907e-08
SLC25A6	-1.56925	0.336984	-22.7671	3.00848e-12	1.06884e-10
PTPLA	-1.56862	0.33713	-24.4944	1.13435e-12	4.90237e-11
SSX2IP	-1.5663	0.337673	-14.8263	8.40961e-10	1.22076e-08
MXRA5	-1.56608	0.337725	-13.9539	1.83342e-09	2.37967e-08
ACACA	-1.56583	0.337783	-19.1353	3.01042e-11	7.13738e-10
LOC647285	-1.56329	0.338379	-19.5381	2.28696e-11	5.66628e-10
PPARG	-1.55934	0.339306	-20.4442	1.25592e-11	3.45345e-10
RP9P	-1.55851	0.339502	-22.3256	3.90415e-12	1.32347e-10
SCARA3	-1.55778	0.339674	-15.7367	3.88999e-10	6.26569e-09
FAM171A1	-1.55556	0.340197	-16.6075	1.93044e-10	3.46039e-09
ACN9	-1.55549	0.340212	-13.4748	2.86537e-09	3.5266e-08
CDH15	-1.55526	0.340267	-16.6478	1.87034e-10	3.37054e-09
MAPK10	-1.55522	0.340276	-14.5948	1e-09	1.44553e-08
LOC253039	-1.55437	0.340478	-19.5635	2.24813e-11	5.59643e-10
MGC87895	-1.55411	0.340538	-29.286	1.03442e-13	7.36119e-12
ABCC5	-1.55404	0.340554	-30.6335	5.6481e-14	4.56117e-12
MGC42630	-1.55367	0.340641	-27.3269	2.6213e-13	1.53715e-11
RPL23A	-1.55309	0.340778	-21.856	5.17953e-12	1.66629e-10
RPS5	-1.5529	0.340823	-26.5193	3.91908e-13	2.09326e-11
RPS8	-1.5521	0.341014	-19.5733	2.23333e-11	5.56252e-10
FLJ35409	-1.55209	0.341015	-21.4167	6.78286e-12	2.07892e-10
PMVK	-1.55197	0.341044	-20.1601	1.5114e-11	4.00919e-10
RPL14	-1.55149	0.341157	-15.0484	6.94097e-10	1.03487e-08
TMEM42	-1.55122	0.341221	-19.4779	2.38212e-11	5.86825e-10
RASSF9	-1.55122	0.341221	-18.159	5.99701e-11	1.28415e-09
KIAA1797	-1.55014	0.341478	-27.8019	2.08014e-13	1.28008e-11
HLCS	-1.54952	0.341624	-13.0501	4.30663e-09	5.04212e-08
LOC727865	-1.5494	0.341653	-25.7343	5.86074e-13	2.8622e-11
FAM20B	-1.54891	0.341769	-22.4272	3.67535e-12	1.2595e-10
SLC25A3	-1.54889	0.341773	-25.0651	8.3377e-13	3.81222e-11
CSDC2	-1.54854	0.341855	-12.7008	6.07306e-09	6.82487e-08
LOC728572	-1.54663	0.342309	-11.2741	2.7e-08	2.5283e-07
POLR1E	-1.5459	0.342481	-24.407	1.18979e-12	5.09543e-11
LOC400963	-1.54524	0.342638	-19.2484	2.78534e-11	6.6943e-10
RNF141	-1.54459	0.342794	-15.8574	3.52266e-10	5.76228e-09
BOP1	-1.54379	0.342984	-19.7152	2.03009e-11	5.12374e-10
LOC653162	-1.54362	0.343024	-21.2262	7.63641e-12	2.29446e-10
RPS18	-1.54299	0.343173	-25.8327	5.56887e-13	2.74516e-11
OBFC1	-1.5428	0.343219	-14.1416	1.54484e-09	2.05183e-08
C6ORF145	-1.54241	0.343311	-17.3057	1.12721e-10	2.19881e-09
LOC647886	-1.54163	0.343496	-31.2406	4.33648e-14	3.76541e-12
LOC651894	-1.53872	0.34419	-29.5644	9.10862e-14	6.69328e-12
LOC100133008	-1.53826	0.3443	-19.5439	2.27801e-11	5.65299e-10
MYOM1	-1.53632	0.344764	-19.8374	1.8709e-11	4.81438e-10
TASP1	-1.53597	0.344849	-11.48	2.15852e-08	2.06776e-07
LOC388524	-1.53517	0.34504	-21.3363	7.12974e-12	2.16699e-10
LOC100129034	-1.53426	0.345257	-15.9498	3.26665e-10	5.39574e-09
CXCL12	-1.53418	0.345274	-12.6126	6.63281e-09	7.36795e-08
TUBA1A	-1.53417	0.345277	-9.65515	1.79562e-07	1.37128e-06
EHD2	-1.53372	0.345386	-15.0588	6.87924e-10	1.02664e-08
ICMT	-1.53359	0.345418	-23.6018	1.86178e-12	7.44757e-11
DIRAS2	-1.53275	0.345619	-14.3889	1.23658e-09	1.69276e-08
LOC391833	-1.5322	0.34575	-17.288	1.1424e-10	2.22255e-09
LOC440927	-1.53195	0.345808	-18.2109	5.77639e-11	1.24253e-09
TCEA2	-1.53093	0.346053	-12.0726	1.15077e-08	1.19086e-07
LOC649076	-1.52901	0.346515	-22.7491	3.0402e-12	1.07688e-10
TSPAN10	-1.52882	0.34656	-10.8071	4.55855e-08	4.0229e-07
FRMPD3	-1.52682	0.347041	-13.5467	2.67726e-09	3.32187e-08
MEX3B	-1.52616	0.347199	-15.9074	3.3816e-10	5.56811e-09
EGF	-1.52614	0.347204	-12.1867	1.0225e-08	1.07552e-07
SLMO1	-1.52557	0.347342	-25.7361	5.85523e-13	2.8622e-11
LOC728128	-1.52553	0.347352	-23.1423	2.4198e-12	9.09551e-11
DCLRE1A	-1.52489	0.347507	-17.2377	1.18682e-10	2.29621e-09
LOC648771	-1.52469	0.347554	-22.3043	3.95413e-12	1.33849e-10
KANK4	-1.52419	0.347674	-10.5726	5.96821e-08	5.12304e-07
ST8SIA4	-1.52345	0.347852	-18.0136	6.66488e-11	1.40616e-09
CTSW	-1.52186	0.348236	-13.8903	1.94385e-09	2.5e-08
HIBCH	-1.52176	0.348261	-15.8732	3.47738e-10	5.70004e-09
SERPINF1	-1.52112	0.348415	-21.7676	5.46606e-12	1.74424e-10
SLC25A43	-1.52061	0.348539	-13.3198	3.32041e-09	4e-08
CMAH	-1.51911	0.3489	-14.6602	1e-09	1.37964e-08
SCARF2	-1.51874	0.348991	-19.0313	3.23454e-11	7.58514e-10
CYORF14	-1.51848	0.349054	-11.5072	2.1e-08	2.01e-07
OSBPL1A	-1.51826	0.349107	-18.9403	3.44538e-11	7.98542e-10
NT5DC3	-1.51749	0.349294	-21.3645	7.00619e-12	2.13768e-10
DUT	-1.51663	0.349502	-9.53206	2.09433e-07	1.57317e-06
TTC13	-1.51661	0.349506	-21.2969	7.30686e-12	2.2123e-10
SCCPDH	-1.51517	0.349854	-12.6913	6.13081e-09	6.87997e-08
RPL3	-1.51487	0.349928	-18.1052	6.23549e-11	1.328e-09
TGFB1I1	-1.51453	0.35001	-15.9608	3.23747e-10	5.3625e-09
SLC24A1	-1.51405	0.350126	-13.1879	3.76835e-09	4.48289e-08
A2LD1	-1.51313	0.350351	-12.3681	8.49049e-09	9.12964e-08
SLC25A15	-1.51248	0.350509	-16.6119	1.92372e-10	3.45189e-09
LOC100130562	-1.51117	0.350827	-11.7927	1.54386e-08	1.53102e-07
ACO1	-1.51061	0.350963	-16.7216	1.76545e-10	3.20716e-09
C17ORF108	-1.50836	0.35151	-11.3324	2.5352e-08	2.388e-07
SFTA1P	-1.50734	0.351759	-15.5251	4.63658e-10	7.29228e-09
TRMT5	-1.50642	0.351985	-21.3722	6.97269e-12	2.13296e-10
SFRS2B	-1.50601	0.352083	-22.7967	2.95688e-12	1.05288e-10
LTBP3	-1.50582	0.35213	-15.6531	4.16844e-10	6.64857e-09
SIGMAR1	-1.50579	0.352137	-11.0222	3.57536e-08	3.23079e-07
SESN3	-1.50407	0.352558	-8.38825	9.4366e-07	6.13671e-06
C18ORF10	-1.50361	0.35267	-29.8483	8.00995e-14	6.01675e-12
MXRA8	-1.5015	0.353187	-13.4171	3e-09	3.68815e-08
CTNNAL1	-1.49985	0.353589	-29.2413	1.05589e-13	7.49145e-12
LOC729208	-1.49828	0.353975	-22.4807	3.56056e-12	1.2271e-10
MYH10	-1.49761	0.35414	-31.6759	3.59916e-14	3.22581e-12
PLEKHF1	-1.49755	0.354155	-23.3912	2.09823e-12	8.16566e-11
CD70	-1.49706	0.354274	-17.8594	7.46087e-11	1.54045e-09
SNX30	-1.49246	0.355405	-21.0654	8.44685e-12	2.47739e-10
LOC389156	-1.49208	0.355501	-8.03007	1.558e-06	9.69072e-06
THADA	-1.49202	0.355514	-18.3129	5.3676e-11	1.16679e-09
FGGY	-1.49188	0.35555	-12.0039	1.23616e-08	1.26566e-07
SETBP1	-1.49187	0.355551	-17.2134	1.20893e-10	2.33321e-09
LDOC1	-1.48877	0.356316	-11.606	1.88411e-08	1.82896e-07
SLC4A3	-1.4879	0.356531	-14.0333	1.70487e-09	2.23898e-08
HMGN2	-1.48659	0.356854	-20.3173	1.36385e-11	3.69255e-10
LOC100131672	-1.48455	0.35736	-15.5887	4.39727e-10	7e-09
LOC347544	-1.4845	0.357372	-16.1645	2.74528e-10	4.67476e-09
RPS9	-1.48414	0.357462	-16.854	1.59276e-10	2.93742e-09
ZC3HAV1L	-1.4839	0.35752	-10.1353	9.99192e-08	8.10781e-07
TENC1	-1.48375	0.357559	-9.14522	3.43072e-07	2.45541e-06
DIS3L	-1.48262	0.357839	-13.7087	2.30013e-09	2.91196e-08
HLA-DMA	-1.48077	0.358299	-13.4157	3e-09	3.69123e-08
AMZ2	-1.48025	0.358428	-25.9684	5.19166e-13	2.60812e-11
PMS2	-1.47954	0.358604	-13.6983	2.32267e-09	2.93657e-08
LOC643873	-1.47917	0.358694	-18.3676	5.16112e-11	1.12813e-09
HAUS4	-1.47866	0.358822	-15.1642	6.28617e-10	9.49204e-09
ALKBH2	-1.47852	0.358856	-15.6321	4.24137e-10	6.75536e-09
LOC387753	-1.47818	0.358942	-14.982	7.34901e-10	1.08878e-08
LOC641727	-1.47761	0.359082	-16.6721	1.83508e-10	3.31422e-09
AMT	-1.4767	0.35931	-19.5778	2.22649e-11	5.55375e-10
RNH1	-1.47558	0.359588	-13.1449	3.9281e-09	4.65655e-08
PLCD3	-1.47491	0.359755	-19.5287	2.30149e-11	5.69162e-10
UHRF1	-1.47491	0.359756	-8.33198	1.02e-06	6.5905e-06
LOC645231	-1.47433	0.359901	-10.0801	1.06756e-07	8.58744e-07
HS.193557	-1.4743	0.359908	-22.8468	2.87172e-12	1.02798e-10
ADAMTSL4	-1.47406	0.359969	-23.3155	2.19093e-12	8.42936e-11
LOC100133099	-1.47027	0.360915	-10.1471	9.85058e-08	8.00548e-07
SNHG6	-1.47006	0.360968	-30.399	6.2635e-14	4.98164e-12
LOC647276	-1.46999	0.360984	-23.2173	2.31763e-12	8.80236e-11
DBC1	-1.46878	0.361288	-10.1016	1.04e-07	8.39342e-07
LOC730187	-1.4687	0.361309	-21.5576	6.21707e-12	1.94327e-10
LOC401676	-1.46832	0.361402	-18.5179	4.6366e-11	1e-09
LOC387825	-1.46822	0.361427	-23.0733	2.51806e-12	9.36811e-11
FAR1	-1.468	0.361484	-17.4552	1.00719e-10	2e-09
PSG9	-1.46683	0.361778	-18.7271	3.99944e-11	9.04278e-10
NME1-NME2	-1.46655	0.361846	-13.2639	3.50302e-09	4.2e-08
YIF1B	-1.46622	0.36193	-13.4738	2.86802e-09	3.52803e-08
C6ORF160	-1.46499	0.362239	-24.6071	1.06684e-12	4.65738e-11
CDGAP	-1.46306	0.362722	-11.6943	1.71413e-08	1.68154e-07
FAM46C	-1.46244	0.362879	-10.0089	1.16334e-07	9.2822e-07
PMS2L5	-1.46235	0.362901	-14.7716	8.82025e-10	1.26639e-08
DOPEY2	-1.4613	0.363165	-18.9759	3.36133e-11	7.83628e-10
LOC389404	-1.46051	0.363365	-25.239	7.60108e-13	3.5509e-11
LOC645157	-1.45955	0.363608	-18.6139	4.33167e-11	1e-09
IFT52	-1.45945	0.363632	-29.6519	8.75371e-14	6.49298e-12
ZNF285A	-1.45921	0.363691	-19.5555	2.26023e-11	5.61769e-10
ABCC4	-1.45807	0.36398	-15.3179	5.51785e-10	8.46696e-09
BCL7C	-1.45794	0.364013	-10.3561	7.68581e-08	6.41e-07
GRK4	-1.45777	0.364055	-8.70345	6.14481e-07	4.17132e-06
LOC285053	-1.45774	0.364063	-17.304	1.12862e-10	2.20065e-09
KCTD1	-1.45725	0.364187	-11.7832	1.55938e-08	1.54479e-07
CHMP2A	-1.45636	0.364412	-15.4426	4.96804e-10	7.72601e-09
IRAK4	-1.45541	0.364651	-13.83	2.05516e-09	2.63282e-08
LSM4	-1.45395	0.36502	-15.4475	4.94744e-10	7.70158e-09
C16ORF62	-1.45395	0.365022	-13.2335	3.60668e-09	4.30681e-08
DNM3	-1.45386	0.365042	-12.8747	5.11285e-09	5.87413e-08
CAD	-1.45342	0.365156	-21.7786	5.4294e-12	1.73371e-10
C11ORF74	-1.45337	0.365166	-16.5734	1.98286e-10	3.53827e-09
PCOLCE	-1.4526	0.365361	-17.8646	7.43255e-11	1.53527e-09
CCDC8	-1.45246	0.365399	-7.91249	1.84279e-06	1.12845e-05
C2ORF34	-1.45176	0.365575	-13.2613	3.51173e-09	4.2e-08
HS.175465	-1.45166	0.3656	-20.9096	9.32059e-12	2.69114e-10
HS.22347	-1.45143	0.365659	-11.3616	2.45541e-08	2.32349e-07
LOC390735	-1.45127	0.365699	-14.2082	1.45445e-09	1.94927e-08
MANSC1	-1.45089	0.365795	-11.7962	1.5381e-08	1.52595e-07
DCI	-1.45063	0.365861	-22.9827	2.65343e-12	9.74911e-11
AARSD1	-1.45063	0.365863	-18.3881	5.08617e-11	1.11417e-09
ITPK1	-1.45052	0.36589	-16.3211	2.42159e-10	4.19616e-09
COL4A1	-1.4503	0.365944	-24.799	9.61625e-13	4.28503e-11
LRRC20	-1.44959	0.366126	-15.6901	4.04263e-10	6.48506e-09
ITGA6	-1.44925	0.366212	-12.1747	1.03529e-08	1.08689e-07
C9ORF116	-1.44897	0.366283	-10.7818	4.69182e-08	4.12544e-07
RAP1GDS1	-1.44892	0.366296	-25.9014	5.37434e-13	2.66826e-11
GGCT	-1.44849	0.366405	-31.9327	3.22808e-14	2.97072e-12
LOC728060	-1.44842	0.366423	-23.6834	1.77803e-12	7.14276e-11
F8	-1.44836	0.366437	-14.1002	1.60403e-09	2.11855e-08
FBXO4	-1.44697	0.36679	-20.5761	1.15338e-11	3.22477e-10
LOC100129667	-1.4466	0.366886	-12.5186	7.28977e-09	7.9892e-08
NICN1	-1.44617	0.366994	-13.5115	2.76766e-09	3.41969e-08
GLIPR2	-1.44606	0.367021	-18.8135	3.76419e-11	8.593e-10
LOC440055	-1.44304	0.36779	-11.2466	2.78596e-08	2.59461e-07
HSPB1	-1.44193	0.368075	-14.7104	9.3047e-10	1.32748e-08
FOXM1	-1.44185	0.368095	-7.49631	3.38437e-06	1.96514e-05
C14ORF139	-1.44149	0.368186	-13.6103	2.52192e-09	3.1556e-08
HS.475334	-1.44107	0.368295	-16.5323	2.04818e-10	3.64111e-09
LOC728791	-1.44105	0.368299	-22.6579	3.20725e-12	1.12594e-10
PCOLCE2	-1.44079	0.368365	-16.1481	2.78179e-10	4.72006e-09
CDKN2A	-1.44057	0.368422	-13.8942	1.9369e-09	2.5e-08
C11ORF51	-1.43888	0.368854	-14.3858	1.23996e-09	1.7e-08
LOC644511	-1.43874	0.368888	-17.8271	7.63993e-11	1.57398e-09
TNFSF12	-1.43864	0.368914	-16.216	2.63413e-10	4.50669e-09
SAMD11	-1.43806	0.369063	-8.97151	4.30359e-07	3.02524e-06
SPIN4	-1.43799	0.369082	-19.0419	3.21089e-11	7.5334e-10
GCSH	-1.4378	0.369128	-21.2995	7.29496e-12	2.21011e-10
GEMIN8	-1.43778	0.369135	-13.8424	2e-09	2.6057e-08
LOC646942	-1.43746	0.369217	-21.0861	8.33758e-12	2.4522e-10
ISLR	-1.43732	0.369254	-13.2741	3.46884e-09	4.159e-08
CX3CR1	-1.43702	0.36933	-14.9674	7.44171e-10	1.1e-08
C19ORF70	-1.43609	0.369568	-15.8929	3.42185e-10	5.62265e-09
LOC646672	-1.43514	0.369811	-19.0677	3.15425e-11	7.41479e-10
LOC651575	-1.43452	0.36997	-11.7042	1.7e-08	1.66699e-07
LOC643531	-1.43407	0.370086	-18.2678	5.54422e-11	1.20077e-09
NES	-1.4333	0.370283	-6.26665	2.32529e-05	0.000115576
MYO1C	-1.43311	0.370331	-13.7606	2.19167e-09	2.78807e-08
LOC100129599	-1.43301	0.370357	-18.6456	4.23593e-11	1e-09
EIF3L	-1.43279	0.370413	-28.7819	1.30632e-13	8.97224e-12
GRAMD3	-1.43263	0.370454	-25.871	5.45945e-13	2.70248e-11
LOC100128771	-1.43262	0.370458	-19.3763	2.5522e-11	6.21925e-10
ALG14	-1.43197	0.370625	-17.2016	1.21976e-10	2.34836e-09
OSBPL7	-1.43185	0.370656	-12.0551	1.17193e-08	1.20826e-07
LOC100129982	-1.43117	0.370829	-9.83213	1.44298e-07	1.12722e-06
LOC730534	-1.43065	0.370964	-25.1011	8.1791e-13	3.75786e-11
MGMT	-1.42987	0.371164	-14.4751	1.14516e-09	1.58041e-08
CSTA	-1.42973	0.371199	-12.7933	5.5405e-09	6.29062e-08
LOC220433	-1.4286	0.371491	-24.1176	1.39528e-12	5.83295e-11
LOC390345	-1.42817	0.371601	-23.2888	2.2246e-12	8.51136e-11
LOC100133312	-1.42731	0.371823	-13.9999	1.75782e-09	2.3e-08
LOC729505	-1.42706	0.371888	-13.6622	2.4022e-09	3.02098e-08
MBNL2	-1.42651	0.372029	-22.1005	4.46752e-12	1.47741e-10
TIMM8A	-1.42555	0.372277	-10.5859	5.87682e-08	5.05e-07
PROS1	-1.42431	0.372598	-21.2925	7.32693e-12	2.21696e-10
HS.5724	-1.42365	0.372769	-21.9064	5.02318e-12	1.62483e-10
RER1	-1.42335	0.372844	-19.5365	2.28937e-11	5.66927e-10
ENC1	-1.42329	0.372861	-11.8285	1.48633e-08	1.48315e-07
FASTK	-1.42308	0.372916	-14.8957	7.91778e-10	1.15968e-08
LOC338870	-1.42295	0.37295	-26.9469	3.1628e-13	1.77759e-11
PGLS	-1.4222	0.373144	-18.9692	3.37686e-11	7.8566e-10
LRRN4CL	-1.42173	0.373264	-11.7005	1.7e-08	1.67147e-07
PRKAB2	-1.42107	0.373435	-25.1887	7.80667e-13	3.61482e-11
MBOAT2	-1.42096	0.373464	-19.4908	2.36127e-11	5.82294e-10
TCTA	-1.42077	0.373513	-16.0195	3.08671e-10	5.14158e-09
FAM173B	-1.42035	0.373622	-15.8384	3.57788e-10	5.84252e-09
ANTXR1	-1.41984	0.373754	-16.3535	2.35991e-10	4.10732e-09
C8ORF58	-1.4185	0.3741	-19.8864	1.81091e-11	4.68294e-10
RPL10A	-1.41818	0.374185	-18.7954	3.81217e-11	8.68158e-10
NHP2	-1.41805	0.374219	-21.1611	7.95437e-12	2.36151e-10
ETFB	-1.41732	0.374408	-12.3169	8.94554e-09	9.57326e-08
DOCK11	-1.41602	0.374745	-24.9086	9.06594e-13	4.09769e-11
HSF2BP	-1.41552	0.374874	-18.9319	3.46566e-11	8.01983e-10
ERLIN2	-1.4154	0.374905	-16.2182	2.62948e-10	4.50198e-09
LOC648659	-1.41516	0.374969	-9.41552	2.42614e-07	1.79591e-06
BCKDHB	-1.41429	0.375196	-15.8817	3.45335e-10	5.67047e-09
PSG3	-1.41416	0.375229	-16.0897	2.91613e-10	4.90057e-09
HOXC8	-1.4139	0.375297	-22.4818	3.55826e-12	1.2271e-10
RNF20	-1.41379	0.375325	-15.3424	5.40468e-10	8.31758e-09
PMEPA1	-1.41378	0.375328	-18.5637	4.48833e-11	1e-09
LOC100133662	-1.41332	0.375445	-25.037	8.46354e-13	3.86602e-11
ZNF706	-1.41253	0.375651	-18.124	6.15088e-11	1.31116e-09
MAP2K5	-1.41147	0.375929	-9.69129	1.7168e-07	1.31634e-06
LOC642412	-1.41027	0.376241	-9.04235	3.92206e-07	2.77642e-06
LOC645430	-1.41013	0.376277	-14.3187	1.31674e-09	1.79006e-08
COX15	-1.41012	0.37628	-12.832	5.33286e-09	6.08406e-08
CHMP4A	-1.40932	0.376489	-20.2321	1.44178e-11	3.87652e-10
GPAA1	-1.40796	0.376844	-15.4982	4.74184e-10	7.43287e-09
VASH1	-1.40786	0.376871	-9.93397	1.27413e-07	1.00678e-06
IFT172	-1.40528	0.377545	-15.8046	3.67873e-10	6e-09
HS.170035	-1.40402	0.377876	-10.4013	7.28809e-08	6.11379e-07
NME2	-1.40328	0.378068	-13.4332	3e-09	3.64075e-08
C5ORF53	-1.40284	0.378184	-15.163	6.29297e-10	9.49927e-09
PMP22	-1.40238	0.378305	-11.2042	2.91939e-08	2.70466e-07
UNC5B	-1.40164	0.378499	-12.4623	7.716e-09	8.4e-08
KRT80	-1.40158	0.378514	-13.9165	1.89755e-09	2.45148e-08
COX7A1	-1.40041	0.37882	-15.7997	3.69348e-10	6e-09
PCYOX1	-1.39974	0.378997	-13.5025	2.7912e-09	3.44517e-08
PPIA	-1.39949	0.379064	-16.0645	2.97616e-10	5e-09
LOC731954	-1.39876	0.379254	-21.9959	4.75841e-12	1.55467e-10
TMCO7	-1.39828	0.379381	-19.7714	1.95515e-11	4.97975e-10
LOC100130624	-1.39817	0.379411	-21.789	5.39522e-12	1.72396e-10
LOC392522	-1.39725	0.379652	-9.58895	1.95e-07	1.47638e-06
HS.554507	-1.39715	0.379677	-14.8715	8.08539e-10	1.18058e-08
C14ORF37	-1.3971	0.379691	-15.1044	6.61593e-10	9.92347e-09
MORC4	-1.39634	0.37989	-14.3225	1.31233e-09	1.78458e-08
CCDC6	-1.39624	0.379918	-27.3896	2.54183e-13	1.50359e-11
C20ORF199	-1.39613	0.379947	-23.8958	1.57837e-12	6.46696e-11
TMEM150A	-1.3955	0.380112	-20.3998	1.29262e-11	3.54201e-10
COL4A5	-1.39463	0.380341	-11.3366	2.52355e-08	2.37892e-07
PLA2G12A	-1.39428	0.380434	-13.188	3.76816e-09	4.48289e-08
NLE1	-1.39251	0.380902	-13.4218	3e-09	3.67366e-08
KIF20A	-1.39228	0.380962	-8.03307	1.55134e-06	9.65337e-06
C9ORF3	-1.39139	0.381196	-12.5061	7.38199e-09	8.07182e-08
SHMT2	-1.39074	0.38137	-22.1165	4.42472e-12	1.46658e-10
LDB2	-1.38929	0.381753	-18.2179	5.74732e-11	1.2374e-09
TRAPPC1	-1.38793	0.382113	-13.6292	2.47758e-09	3.10751e-08
IL11RA	-1.38739	0.382257	-10.0864	1.06e-07	8.52884e-07
MRPL24	-1.38738	0.382259	-17.9906	6.77764e-11	1.42741e-09
BMP4	-1.38656	0.382475	-11.8033	1.52654e-08	1.51702e-07
CDKN3	-1.38613	0.382588	-7.87772	1.9372e-06	1.18167e-05
SNORA24	-1.38586	0.382662	-20.0618	1.61234e-11	4.24129e-10
SULF1	-1.38559	0.382732	-10.9863	3.72203e-08	3.35181e-07
MATN2	-1.38548	0.382762	-11.0652	3.40719e-08	3.1e-07
VPS26B	-1.38519	0.38284	-16.0517	3.00711e-10	5e-09
LOC100131713	-1.3851	0.382863	-23.5408	1.92722e-12	7.65757e-11
HS.31961	-1.38496	0.382901	-10.3195	8.02458e-08	6.65773e-07
SNHG9	-1.38478	0.382948	-15.3376	5.42663e-10	8.34051e-09
LOC647436	-1.38389	0.383185	-23.3561	2.14064e-12	8.28983e-11
LOC100192378	-1.38386	0.383193	-14.4638	1.15667e-09	1.59119e-08
RABEPK	-1.38379	0.383211	-20.828	9.8165e-12	2.80862e-10
RPS6	-1.38378	0.383213	-23.4626	2.01467e-12	7.9252e-11
WBP1	-1.38353	0.38328	-14.445	1.17624e-09	1.6153e-08
SEL1L2	-1.38237	0.383589	-11.9799	1.26757e-08	1.29502e-07
LOC285900	-1.38172	0.383761	-24.5089	1.12538e-12	4.86805e-11
LOC728368	-1.38108	0.38393	-16.7917	1.67162e-10	3.05311e-09
CXXC5	-1.3806	0.384059	-14.9817	7.35085e-10	1.08878e-08
LOC100132048	-1.38018	0.384171	-16.1416	2.79647e-10	4.73988e-09
LOC257396	-1.37856	0.384602	-9.45133	2.31861e-07	1.72223e-06
RPL13A	-1.37848	0.384625	-21.417	6.78129e-12	2.07892e-10
TSPAN12	-1.37837	0.384654	-16.6557	1.85881e-10	3.35102e-09
RPL7A	-1.37799	0.384755	-20.924	9.2361e-12	2.67218e-10
VSTM2L	-1.37779	0.384809	-13.2812	3.44522e-09	4.13383e-08
PABPC4L	-1.37742	0.384907	-20.7681	1.01984e-11	2.90733e-10
LOC441642	-1.37648	0.385158	-19.1882	2.90269e-11	6.92359e-10
RCCD1	-1.37628	0.38521	-10.717	5.05312e-08	4.40628e-07
AFMID	-1.37562	0.385387	-9.17339	3.30786e-07	2.37828e-06
FIS1	-1.37491	0.385577	-17.1096	1.30836e-10	2.48957e-09
RAB6B	-1.37482	0.385602	-13.4345	3e-09	3.63915e-08
LOC730994	-1.3747	0.385634	-20.6284	1.11523e-11	3.1321e-10
KCTD10	-1.37433	0.385731	-19.7047	2.04441e-11	5.15439e-10
MGC45800	-1.37422	0.38576	-11.9516	1.30568e-08	1.32736e-07
RPS3	-1.37295	0.3861	-23.4839	1.99041e-12	7.84934e-11
LMNA	-1.37269	0.386171	-16.495	2.10935e-10	3.74141e-09
LYRM7	-1.3722	0.386301	-14.3559	1.27357e-09	1.73687e-08
NUDT11	-1.37154	0.386478	-16.4318	2.21748e-10	3.90103e-09
UROS	-1.37062	0.386725	-16.3701	2.32896e-10	4.06391e-09
LOC728473	-1.37034	0.386799	-12.6842	6.17437e-09	6.92228e-08
LOC730417	-1.3698	0.386945	-10.4019	7.28246e-08	6.11e-07
DSG2	-1.3697	0.38697	-16.6997	1.79593e-10	3.25627e-09
PNPO	-1.36953	0.387018	-16.3889	2.29432e-10	4e-09
LOC644348	-1.36882	0.387207	-8.27134	1.10961e-06	7.1152e-06
LOC646324	-1.36832	0.387343	-11.781	1.56308e-08	1.54813e-07
LOC148915	-1.3682	0.387374	-22.1999	4.20862e-12	1.40752e-10
HS.364166	-1.36813	0.387394	-19.3217	2.64917e-11	6.42577e-10
LOC137107	-1.36748	0.387568	-9.41477	2.42846e-07	1.79706e-06
CSRP1	-1.36731	0.387613	-14.2619	1.38577e-09	1.87018e-08
DTD1	-1.36695	0.387711	-14.1453	1.53975e-09	2.04564e-08
ATP5D	-1.36651	0.387827	-21.5515	6.24054e-12	1.94931e-10
LOC728244	-1.36536	0.388139	-19.9899	1.69074e-11	4.42726e-10
LOC343184	-1.36512	0.388203	-21.422	6.76034e-12	2.07471e-10
LOC642741	-1.36504	0.388224	-21.6975	5.70541e-12	1.81084e-10
BRE	-1.36428	0.388429	-18.5221	4.62283e-11	1e-09
BAG2	-1.36406	0.388489	-14.5678	1.05486e-09	1.47428e-08
NMT2	-1.36258	0.388886	-12.8046	5.47903e-09	6.22681e-08
DNAJC19	-1.36214	0.389005	-10.0386	1.12234e-07	8.98208e-07
AP2M1	-1.36194	0.389058	-15.4171	5.07508e-10	7.86298e-09
DAK	-1.36191	0.389068	-9.34615	2.65e-07	1.94208e-06
ZYX	-1.36164	0.389138	-18.6465	4.23312e-11	9.49852e-10
PCBD1	-1.36144	0.389193	-19.6928	2.06079e-11	5.19014e-10
ARHGAP30	-1.36018	0.389533	-11.929	1.33703e-08	1.35487e-07
FEZ1	-1.36	0.389582	-13.1134	4e-09	4.77336e-08
VPS28	-1.35945	0.389731	-17.9089	7.19448e-11	1.49704e-09
LOC100132547	-1.35931	0.38977	-15.4959	4.75103e-10	7.44481e-09
CHCHD6	-1.35927	0.389779	-14.2023	1.46225e-09	1.95751e-08
RPL12P6	-1.35918	0.389805	-7.87852	1.935e-06	1.18046e-05
SH2D4A	-1.35902	0.389847	-18.1448	6.05904e-11	1.29567e-09
BPHL	-1.35889	0.389883	-12.8428	5.27596e-09	6.03369e-08
ANAPC7	-1.35847	0.389995	-9.74566	1.60505e-07	1.23908e-06
IRX5	-1.35765	0.390217	-23.1193	2.45205e-12	9.19482e-11
PER3	-1.35731	0.39031	-17.7701	7.96767e-11	1.62945e-09
LGTN	-1.35727	0.39032	-22.8566	2.85519e-12	1.02594e-10
HN1	-1.35647	0.390536	-16.3542	2.35857e-10	4.1069e-09
CALD1	-1.35629	0.390586	-22.8619	2.84642e-12	1.02532e-10
LOC727826	-1.35624	0.390598	-15.7277	3.91883e-10	6.3057e-09
LOC729101	-1.35571	0.390743	-19.9259	1.76397e-11	4.5866e-10
EEF2	-1.35556	0.390783	-23.0145	2.60502e-12	9.60103e-11
LOC730107	-1.35391	0.391229	-20.8163	9.89029e-12	2.82803e-10
COTL1	-1.35357	0.391323	-14.223	1.4352e-09	1.92675e-08
SVIL	-1.35317	0.39143	-18.9767	3.35939e-11	7.83628e-10
LOC727821	-1.3531	0.391451	-25.0144	8.56671e-13	3.90138e-11
FAM165B	-1.35278	0.391537	-16.8566	1.58955e-10	2.93265e-09
PDCD2L	-1.35259	0.391588	-9.97853	1.20699e-07	9.59488e-07
CSDE1	-1.35244	0.391629	-9.00328	4.12786e-07	2.91165e-06
LOC648000	-1.35233	0.391659	-28.0001	1.89096e-13	1.19315e-11
LOC400506	-1.35186	0.391786	-11.2887	2.65991e-08	2.49257e-07
TMCC1	-1.35167	0.391839	-10.3905	7.38056e-08	6.18397e-07
WDR5B	-1.35133	0.391929	-10.8681	4.25348e-08	3.78502e-07
ADPRHL1	-1.35124	0.391954	-10.2896	8.31403e-08	6.87e-07
LOC729843	-1.34894	0.39258	-15.1018	6.63038e-10	9.93885e-09
MGC4677	-1.34872	0.392639	-9.58768	1.95328e-07	1.47849e-06
CCDC110	-1.3486	0.392672	-10.8565	4.30968e-08	3.83071e-07
HERPUD1	-1.34773	0.39291	-28.6669	1.3785e-13	9.31927e-12
IMPACT	-1.34746	0.392983	-9.64849	1.81058e-07	1.3813e-06
GPR124	-1.34738	0.393006	-7.77974	2.23189e-06	1.34052e-05
C6ORF190	-1.34616	0.393337	-13.2412	3.58001e-09	4.27712e-08
KIAA1430	-1.3458	0.393435	-15.1783	6.2114e-10	9.39112e-09
B4GALNT4	-1.34532	0.393566	-11.1125	3.23202e-08	2.9584e-07
LRDD	-1.34431	0.393841	-11.0887	3.31891e-08	3.0268e-07
KCTD18	-1.34283	0.394247	-18.9881	3.33293e-11	7.78886e-10
NDST1	-1.34228	0.394398	-12.4613	7.72377e-09	8.4e-08
RPL26	-1.34208	0.394452	-5.19764	0.000146923	0.000634616
C11ORF70	-1.34073	0.394821	-20.9237	9.23797e-12	2.67218e-10
ACTN4	-1.34041	0.394909	-13.1342	4e-09	4.7e-08
NAAA	-1.34035	0.394925	-10.4864	6.6e-08	5.59911e-07
LOC729236	-1.33982	0.39507	-20.1621	1.50942e-11	4.00618e-10
DECR2	-1.33915	0.395254	-16.0142	3.10006e-10	5.16201e-09
ALG1L	-1.33845	0.395447	-20.9537	9.06392e-12	2.62987e-10
LOC644743	-1.33739	0.395735	-12.2777	9.31155e-09	9.91116e-08
INHBB	-1.33731	0.395757	-10.8716	4.23649e-08	3.77203e-07
SLC48A1	-1.33671	0.395921	-18.8608	3.64189e-11	8.346e-10
CRIM1	-1.33608	0.396096	-14.3178	1.31781e-09	1.79101e-08
C9ORF16	-1.33607	0.396098	-8.17619	1.26748e-06	8.035e-06
EPS8	-1.33582	0.396167	-15.296	5.62083e-10	8.6025e-09
PREPL	-1.33548	0.39626	-15.7947	3.70874e-10	6e-09
TACC2	-1.33526	0.39632	-12.1311	1.08298e-08	1.13e-07
LOC645362	-1.3351	0.396364	-13.6241	2.48956e-09	3.11923e-08
DUSP22	-1.33482	0.396441	-9.96069	1.23341e-07	9.78789e-07
LOC645387	-1.33472	0.396469	-26.1023	4.84612e-13	2.4766e-11
LOC100132499	-1.33449	0.396532	-19.8386	1.86937e-11	4.81306e-10
LOC100131205	-1.33396	0.396679	-17.5551	9.34593e-11	1.86458e-09
JOSD2	-1.33266	0.397035	-8.70419	6.13875e-07	4.16852e-06
TMEM17	-1.33172	0.397294	-16.0547	2.99979e-10	5e-09
CRLF1	-1.3309	0.397521	-14.7883	8.69273e-10	1.25073e-08
MYL5	-1.33079	0.397551	-17.635	8.80634e-11	1.77501e-09
KILLIN	-1.33075	0.397561	-7.72062	2.43236e-06	1.4497e-05
TTC3	-1.32973	0.397844	-27.9424	1.94404e-13	1.22175e-11
NDUFA4L2	-1.32967	0.39786	-9.26049	2.95676e-07	2.14573e-06
FECH	-1.32953	0.397899	-15.5702	4.46541e-10	7e-09
CRTAP	-1.32912	0.39801	-13.3459	3.23869e-09	3.9148e-08
DYRK2	-1.32889	0.398074	-22.8423	2.87911e-12	1.02968e-10
LOC646483	-1.32846	0.398193	-16.8577	1.58825e-10	2.93142e-09
FAM38B	-1.32845	0.398195	-12.9432	4.78039e-09	5.5406e-08
WDR27	-1.32604	0.398862	-15.2526	5.83105e-10	8.87275e-09
FHL3	-1.32552	0.399006	-17.4946	9.77894e-11	1.93384e-09
TMEM218	-1.32523	0.399087	-15.1274	6.48674e-10	9.75444e-09
NAP1L1	-1.32508	0.399128	-16.1072	2.87515e-10	4.83857e-09
HOXD8	-1.32492	0.399172	-12.9339	4.82373e-09	5.58535e-08
PPM1M	-1.32357	0.399544	-20.7205	1.05132e-11	2.98808e-10
COG5	-1.32343	0.399585	-13.3041	3.37051e-09	4.05446e-08
BBS9	-1.32318	0.399652	-15.9557	3.25093e-10	5.37916e-09
LOC653199	-1.32318	0.399653	-9.55506	2.03472e-07	1.532e-06
LOC651436	-1.323	0.399703	-25.9895	5.13551e-13	2.59091e-11
ZNF573	-1.3228	0.399758	-7.56475	3.05786e-06	1.79027e-05
ADCK2	-1.32135	0.400161	-11.4004	2.35364e-08	2.23419e-07
LOC653232	-1.32076	0.400323	-20.5228	1.19366e-11	3.31695e-10
LNX2	-1.32056	0.400379	-17.8215	7.67145e-11	1.57773e-09
COMTD1	-1.31994	0.400552	-11.4216	2.3e-08	2.18905e-07
SRI	-1.31843	0.40097	-10.1887	9.37376e-08	7.64686e-07
ASB8	-1.31808	0.40107	-12.5234	7.25424e-09	7.95395e-08
PFAS	-1.31679	0.401428	-14.9628	7.47192e-10	1.1e-08
GALNT11	-1.31564	0.401748	-18.4666	4.80881e-11	1.0594e-09
CENTB2	-1.31537	0.401823	-14.1193	1.57649e-09	2.08918e-08
PALLD	-1.31534	0.401831	-22.0281	4.66661e-12	1.53253e-10
CCDC124	-1.31513	0.40189	-8.20476	1.21771e-06	7.74107e-06
LOC728782	-1.31295	0.402498	-5.31681	0.000118703	0.000520755
ATOH8	-1.3127	0.402566	-9.3992	2.47692e-07	1.82847e-06
ARHGEF17	-1.3126	0.402595	-23.1154	2.4576e-12	9.20831e-11
CTNNBIP1	-1.3119	0.40279	-17.5386	9.46207e-11	1.8812e-09
TRAK1	-1.31157	0.402881	-23.7553	1.70759e-12	6.91259e-11
RAB3IL1	-1.31118	0.402992	-20.3221	1.35958e-11	3.68792e-10
HS.255242	-1.31037	0.403219	-10.9373	3.93317e-08	3.52785e-07
PKN1	-1.31035	0.403222	-13.576	2.60443e-09	3.24232e-08
C3ORF54	-1.31019	0.403268	-14.8103	8.52704e-10	1.23026e-08
HTRA1	-1.30927	0.403525	-11.9856	1.25997e-08	1.28836e-07
LOC100129882	-1.30824	0.403812	-4.42071	0.00061708	0.00239361
MIF4GD	-1.30628	0.404362	-16.116	2.85474e-10	4.81793e-09
PABPC1	-1.3062	0.404385	-23.9572	1.52519e-12	6.28714e-11
HS.26579	-1.30546	0.404592	-8.74571	5.80633e-07	3.95984e-06
C19ORF48	-1.30546	0.404592	-14.1471	1.53721e-09	2.04341e-08
FAM156A	-1.30498	0.404726	-7.84851	2.02048e-06	1.2271e-05
NR3C2	-1.30236	0.405463	-17.0292	1.39149e-10	2.62662e-09
FNBP1L	-1.30226	0.40549	-20.4489	1.25213e-11	3.44505e-10
TRAM2	-1.30216	0.405518	-16.812	1.64555e-10	3e-09
CAPNS1	-1.30184	0.405608	-10.9253	3.98676e-08	3.57388e-07
LOC442597	-1.30184	0.405608	-19.8055	1.91106e-11	4.89377e-10
LASS6	-1.30181	0.405617	-14.0832	1.62908e-09	2.14863e-08
KAZALD1	-1.30127	0.405769	-15.7246	3.92892e-10	6.31979e-09
CCDC106	-1.30116	0.405799	-15.9322	3.31377e-10	5.46593e-09
C17ORF97	-1.30088	0.40588	-18.138	6.0889e-11	1.29971e-09
FKBP9L	-1.30035	0.406029	-18.638	4.25861e-11	1e-09
DGCR6	-1.29953	0.40626	-7.7496	2.3318e-06	1.39434e-05
UBE2D2	-1.29903	0.4064	-8.20603	1.21555e-06	7.72854e-06
CD248	-1.2971	0.406944	-16.9282	1.50397e-10	2.80758e-09
RPL14L	-1.29699	0.406974	-22.6953	3.1377e-12	1.10562e-10
NIPSNAP1	-1.29641	0.407139	-12.4514	7.80175e-09	8.47767e-08
LOC728953	-1.29595	0.407269	-14.3124	1.32422e-09	1.8e-08
FSCN1	-1.29592	0.407276	-12.3416	8.72318e-09	9.36283e-08
LOC649150	-1.29551	0.407393	-20.8785	9.50675e-12	2.73521e-10
LOC255167	-1.29547	0.407405	-15.4999	4.73495e-10	7.42698e-09
PYGB	-1.29536	0.407434	-15.4089	5.1102e-10	7.91329e-09
MAZ	-1.29512	0.407503	-12.0088	1.22984e-08	1.26e-07
HAX1	-1.29496	0.407547	-14.2101	1.45194e-09	1.94757e-08
C1ORF89	-1.29449	0.407681	-10.906	4.07481e-08	3.64384e-07
ABCA9	-1.29444	0.407696	-8.47284	8.40117e-07	5.52639e-06
ZNF362	-1.29443	0.407697	-16.4902	2.11729e-10	3.75128e-09
LOC645550	-1.29373	0.407894	-12.832	5.33266e-09	6.08406e-08
SNCA	-1.29371	0.407901	-16.5074	2.08876e-10	3.70627e-09
HS.91389	-1.29195	0.408398	-20.2423	1.43225e-11	3.85762e-10
TP53I11	-1.29174	0.408457	-11.8083	1.51848e-08	1.51091e-07
HS.505676	-1.29052	0.408803	-17.4151	1.038e-10	2e-09
NSUN5B	-1.29003	0.408943	-13.3863	3.11625e-09	3.78518e-08
TSTA3	-1.28991	0.408976	-12.2196	9.88421e-09	1.04525e-07
C5ORF33	-1.28953	0.409085	-11.8232	1.49474e-08	1.49e-07
WDR63	-1.28939	0.409124	-12.0777	1.1447e-08	1.18535e-07
CCNB2	-1.28875	0.409306	-5.0892	0.000178686	0.000760156
LOC388532	-1.28838	0.40941	-21.2725	7.41877e-12	2.2395e-10
DSCC1	-1.28827	0.409443	-12.3105	9e-09	9.621e-08
LOC344595	-1.28791	0.409542	-13.9255	1.88194e-09	2.4333e-08
LOC100129165	-1.28785	0.409561	-26.5337	3.89061e-13	2.08275e-11
CBY1	-1.28732	0.40971	-20.2081	1.46467e-11	3.9184e-10
DLC1	-1.2868	0.409858	-11.6065	1.88321e-08	1.82846e-07
GAS6	-1.28461	0.410481	-10.9096	4.05817e-08	3.63e-07
ATP5E	-1.2842	0.4106	-9.36753	2.57867e-07	1.89576e-06
COL4A2	-1.28369	0.410744	-10.9223	4e-08	3.5842e-07
OBFC2B	-1.28351	0.410794	-15.563	4.49217e-10	7.08374e-09
SURF1	-1.28342	0.41082	-14.9461	7.57995e-10	1.11712e-08
LOC646345	-1.28299	0.410944	-15.6754	4.09187e-10	6.55074e-09
STOML1	-1.28288	0.410975	-11.9461	1.31317e-08	1.33383e-07
RPS7	-1.28264	0.411042	-6.54216	1.48343e-05	7.67385e-05
SETD8	-1.28256	0.411065	-20.8585	9.62804e-12	2.76641e-10
PRPS1L1	-1.28209	0.411201	-13.3332	3.27797e-09	3.95723e-08
RTN3	-1.28178	0.411288	-15.8545	3.53114e-10	5.77217e-09
UBXN2B	-1.28167	0.41132	-9.4414	2.34791e-07	1.74154e-06
RPL13	-1.28155	0.411354	-17.6719	8.56791e-11	1.73347e-09
LOC100129553	-1.28086	0.411551	-16.9613	1.46605e-10	2.74655e-09
RPL27A	-1.28002	0.41179	-19.6098	2.17895e-11	5.46158e-10
RPS17	-1.27991	0.411822	-9.88093	1.35929e-07	1.06853e-06
PIK3IP1	-1.27727	0.412576	-13.0768	4.19626e-09	4.93249e-08
PARP1	-1.27706	0.412634	-19.5793	2.22425e-11	5.55158e-10
FOXS1	-1.2767	0.412739	-14.5768	1e-09	1.46519e-08
ITGB5	-1.27653	0.412788	-11.3372	2.52189e-08	2.37888e-07
CDC14B	-1.27498	0.413232	-17.6501	8.70781e-11	1.75802e-09
C11ORF67	-1.27485	0.413267	-19.0767	3.13458e-11	7.38366e-10
DDX49	-1.2738	0.413568	-7.28475	4.64842e-06	2.6291e-05
MGC35361	-1.2734	0.413684	-15.0015	7.22669e-10	1.07206e-08
RPL31	-1.27321	0.413737	-11.938	1.32444e-08	1.34413e-07
C9ORF93	-1.27293	0.41382	-11.4469	2.23756e-08	2.13441e-07
LOC100133836	-1.27271	0.413882	-14.4698	1.15059e-09	1.5856e-08
LOC390578	-1.27213	0.414047	-9.33398	2.69132e-07	1.97e-06
NARG2	-1.272	0.414084	-14.1605	1.51859e-09	2.02478e-08
CROT	-1.27136	0.414268	-15.18	6.20247e-10	9.38238e-09
KCTD12	-1.27129	0.414289	-7.90896	1.85214e-06	1.13373e-05
PACS1	-1.27113	0.414337	-17.6295	8.84254e-11	1.77915e-09
PCBD2	-1.27064	0.414476	-14.6484	1e-09	1.39126e-08
NSUN5	-1.26991	0.414685	-17.4459	1.01418e-10	2e-09
IFT122	-1.2696	0.414774	-11.16	3.06587e-08	2.82543e-07
KLK1	-1.26945	0.414818	-8.33406	1.017e-06	6.57332e-06
C10ORF57	-1.26942	0.414827	-13.3395	3.25834e-09	3.93755e-08
LOC729580	-1.2692	0.414891	-11.1714	3.02764e-08	2.79281e-07
LOC651202	-1.269	0.414947	-17.9533	6.96444e-11	1.46025e-09
HNRNPA1L2	-1.26846	0.415103	-12.9249	4.8666e-09	5.6281e-08
LOC728590	-1.26791	0.41526	-22.3181	3.92168e-12	1.32846e-10
HNRNPA0	-1.26774	0.41531	-20.4806	1.22669e-11	3.39081e-10
COX11	-1.26766	0.415332	-13.4565	2.91521e-09	3.57863e-08
TXN2	-1.26652	0.415661	-9.45206	2.31647e-07	1.72119e-06
PLSCR3	-1.26614	0.415772	-13.5947	2.5591e-09	3.19452e-08
C12ORF47	-1.26582	0.415862	-20.6413	1.10606e-11	3.11374e-10
TXNDC12	-1.26575	0.415882	-15.4178	5.07229e-10	7.86229e-09
GLT8D1	-1.26556	0.415937	-21.2677	7.44115e-12	2.24434e-10
RPUSD3	-1.2645	0.416245	-13.8641	2e-09	2.55887e-08
MTHFD1	-1.26368	0.41648	-10.5807	5.91221e-08	5.07866e-07
MORN4	-1.26306	0.416658	-13.8493	2e-09	2.59047e-08
TMEM160	-1.26248	0.416827	-16.0547	2.99971e-10	5e-09
LMO7	-1.26202	0.416959	-8.25053	1.14226e-06	7.30775e-06
TMEM143	-1.26157	0.417089	-8.47988	8.32061e-07	5.48178e-06
SEC63	-1.26014	0.417503	-8.58588	7.20174e-07	4.81127e-06
CD302	-1.26006	0.417526	-11.9452	1.3144e-08	1.33479e-07
HS.400256	-1.2598	0.417601	-10.0319	1.13154e-07	9.04679e-07
LOC100132299	-1.25953	0.417679	-20.7077	1.06e-11	3.00913e-10
ITM2A	-1.25847	0.417986	-11.6363	1.82381e-08	1.77735e-07
MGC72080	-1.25826	0.418049	-13.9706	1.80555e-09	2.35059e-08
RNF150	-1.25815	0.418079	-15.186	6.171e-10	9.34338e-09
EPPB9	-1.25761	0.418236	-7.72038	2.43319e-06	1.45002e-05
LOC284297	-1.25684	0.418459	-15.018	7.12475e-10	1.0596e-08
ARF5	-1.25645	0.418573	-12.9221	4.88001e-09	5.64223e-08
PDLIM5	-1.25613	0.418667	-8.15162	1.312e-06	8.28379e-06
HEATR5A	-1.25585	0.418746	-13.8619	2e-09	2.5634e-08
ZNF575	-1.25562	0.418815	-10.267	8.53923e-08	7.03888e-07
CINP	-1.25531	0.418905	-16.867	1.57685e-10	2.9206e-09
HCFC1R1	-1.25438	0.419174	-9.31911	2.74292e-07	2.00314e-06
C7ORF70	-1.25424	0.419216	-8.97632	4.27648e-07	3.00752e-06
SIDT2	-1.25401	0.419281	-19.6644	2.10044e-11	5.28157e-10
C2ORF37	-1.25372	0.419364	-17.6575	8.6604e-11	1.74994e-09
ABCA2	-1.25367	0.419381	-8.46658	8.47352e-07	5.567e-06
FHL2	-1.25277	0.41964	-21.9392	4.9244e-12	1.59724e-10
SLC26A2	-1.2523	0.419778	-11.7908	1.54685e-08	1.53366e-07
ZNF30	-1.25215	0.419821	-8.00257	1.6201e-06	1.00417e-05
LOC727970	-1.25202	0.41986	-10.7424	4.90831e-08	4.29107e-07
RPL26L1	-1.25076	0.420228	-13.9608	1.82187e-09	2.36793e-08
AIG1	-1.25027	0.42037	-21.0337	8.61754e-12	2.51889e-10
C14ORF133	-1.24989	0.420481	-16.8355	1.61582e-10	3e-09
FAM98C	-1.24897	0.420748	-7.40453	3.88122e-06	2.22956e-05
RPS14	-1.24893	0.420761	-17.4933	9.78794e-11	1.93482e-09
NGEF	-1.24889	0.420772	-11.8698	1.42286e-08	1.42747e-07
C11ORF2	-1.24789	0.421064	-16.073	2.95568e-10	4.94946e-09
LOC100128410	-1.24769	0.421121	-13.7075	2.3027e-09	2.91443e-08
LOC648343	-1.24751	0.421176	-14.2941	1.3462e-09	1.82174e-08
FIBP	-1.24748	0.421183	-16.1113	2.86567e-10	4.82987e-09
LOC731779	-1.24716	0.421278	-9.97676	1.21e-07	9.61237e-07
LOC440737	-1.24679	0.421384	-16.8883	1.55103e-10	2.87997e-09
LOC100129028	-1.24622	0.421551	-17.4442	1.01555e-10	2e-09
MINA	-1.24593	0.421636	-8.62417	6.83774e-07	4.58852e-06
LOC285741	-1.24593	0.421637	-13.6774	2.36844e-09	2.98725e-08
GPC6	-1.24576	0.421685	-23.0313	2.57989e-12	9.52326e-11
ANXA3	-1.24572	0.421699	-14.2541	1.39547e-09	1.88143e-08
DGCR6L	-1.24448	0.422061	-13.7664	2.18e-09	2.77546e-08
HSD17B1	-1.24364	0.422307	-8.7209	6.00257e-07	4.08307e-06
LOC641746	-1.24364	0.422307	-11.5951	1.90626e-08	1.84889e-07
MIR330	-1.24358	0.422324	-8.6319	6.76669e-07	4.54858e-06
GARS	-1.24274	0.42257	-23.13	2.43706e-12	9.14582e-11
LOC643007	-1.24229	0.422701	-13.9545	1.8324e-09	2.379e-08
KIAA1462	-1.24218	0.422732	-9.93628	1.27057e-07	1.00446e-06
RPL21	-1.24216	0.422739	-5.46076	9.19786e-05	0.000410981
EIF4B	-1.24216	0.42274	-25.5331	6.50983e-13	3.14237e-11
TRAPPC2	-1.24211	0.422755	-17.2755	1.1533e-10	2.23977e-09
PUSL1	-1.24168	0.422881	-17.6909	8.44826e-11	1.71219e-09
FRAG1	-1.24144	0.422949	-15.9742	3.2024e-10	5.30999e-09
LOC642828	-1.241	0.423078	-18.8079	3.77894e-11	8.62251e-10
FAF1	-1.23998	0.423379	-15.025	7.08197e-10	1.0539e-08
TLN1	-1.2392	0.423608	-16.633	1.8922e-10	3.40474e-09
C7ORF44	-1.23913	0.423627	-17.9219	7.12641e-11	1.485e-09
EIF2S3	-1.23861	0.423782	-24.8997	9.10943e-13	4.10949e-11
LOC653773	-1.23855	0.423797	-20.1484	1.52313e-11	4.03804e-10
BACH2	-1.23764	0.424066	-10.4199	7.13066e-08	5.99794e-07
IL17D	-1.23681	0.42431	-17.9828	6.81614e-11	1.43438e-09
TCEB2	-1.23675	0.424327	-14.7233	9.20034e-10	1.31425e-08
C22ORF39	-1.23636	0.424442	-13.7653	2.18212e-09	2.77741e-08
TMEM14A	-1.23627	0.42447	-11.2674	2.72272e-08	2.54437e-07
DEAF1	-1.23591	0.424574	-8.33504	1.01568e-06	6.56623e-06
RCOR3	-1.23501	0.42484	-17.2856	1.14447e-10	2.22513e-09
C9ORF119	-1.23449	0.424992	-18.9283	3.47427e-11	8.02798e-10
BRP44L	-1.23443	0.425011	-16.2602	2.5423e-10	4.37328e-09
LRRC2	-1.23287	0.425472	-14.7896	8.68231e-10	1.24961e-08
LOC100132413	-1.2326	0.425551	-7.84208	2.03931e-06	1.23694e-05
MTO1	-1.23109	0.425996	-20.7217	1.05055e-11	2.9877e-10
HABP4	-1.23088	0.426057	-15.583	4.41801e-10	7e-09
RPS4Y2	-1.23084	0.426069	-20.5457	1.17619e-11	3.27803e-10
ZFYVE21	-1.23077	0.426091	-20.8517	9.66961e-12	2.77498e-10
ATRN	-1.23061	0.426138	-9.24765	3.00596e-07	2.17809e-06
RCADH5	-1.23037	0.426208	-16.9417	1.48842e-10	2.78185e-09
MOSC1	-1.23031	0.426227	-17.1672	1.25213e-10	2.39994e-09
PHOSPHO2	-1.23029	0.426231	-10.6703	5.33124e-08	4.62e-07
ZHX3	-1.23026	0.426242	-22.7587	3.02329e-12	1.07169e-10
BTBD2	-1.22913	0.426575	-19.0685	3.15231e-11	7.41436e-10
CATSPER2P1	-1.22901	0.42661	-17.5519	9.36845e-11	1.86701e-09
LOC169834	-1.22851	0.426759	-10.0259	1.14e-07	9.10453e-07
PDDC1	-1.2284	0.42679	-16.3081	2.4468e-10	4.23208e-09
NDUFC2	-1.22791	0.426935	-10.0738	1.07577e-07	8.64385e-07
ARHGEF10	-1.22691	0.427231	-18.6939	4.094e-11	9.24335e-10
C16ORF42	-1.22626	0.427425	-16.2342	2.59583e-10	4.45242e-09
FBXL18	-1.22426	0.428018	-17.7017	8.38109e-11	1.70369e-09
PDCD2	-1.22422	0.428029	-19.8949	1.80071e-11	4.66164e-10
ELFN2	-1.22295	0.428406	-11.0057	3.64185e-08	3.28586e-07
DCAKD	-1.22269	0.428483	-24.1319	1.38427e-12	5.8023e-11
IRAK1BP1	-1.22257	0.428519	-6.62955	1.28911e-05	6.74011e-05
LOC339804	-1.22193	0.428708	-17.096	1.32211e-10	2.50967e-09
LOC648822	-1.22182	0.428742	-9.51098	2.15056e-07	1.61081e-06
HS.538962	-1.22153	0.428827	-11.2048	2.91745e-08	2.7034e-07
ATP5I	-1.22151	0.428833	-14.681	1e-09	1.35769e-08
SPINT2	-1.22069	0.429078	-14.7373	9.08862e-10	1.3e-08
RPA1	-1.21964	0.42939	-22.3379	3.87561e-12	1.31568e-10
AVEN	-1.21963	0.429392	-23.7124	1.74925e-12	7.06314e-11
LOC729339	-1.2185	0.429728	-10.5932	5.82759e-08	5.01507e-07
KIAA0100	-1.2182	0.42982	-17.5567	9.33516e-11	1.86321e-09
FMOD	-1.21794	0.429895	-10.0268	1.13845e-07	9.09586e-07
FTO	-1.21784	0.429927	-16.5918	1.95443e-10	3.49676e-09
DCTN1	-1.21689	0.430209	-14.6629	1e-09	1.37696e-08
PTCD2	-1.21682	0.43023	-14.8896	7.95982e-10	1.16512e-08
LOC653881	-1.21632	0.430379	-19.9857	1.69543e-11	4.4352e-10
GNPAT	-1.21623	0.430405	-21.1914	7.80474e-12	2.33024e-10
PEX11G	-1.21566	0.430577	-12.4813	7.56919e-09	8.25148e-08
GXYLT2	-1.21539	0.430655	-12.9008	5e-09	5.74657e-08
HMMR	-1.21531	0.430681	-10.5341	6.24077e-08	5.33187e-07
LOC653156	-1.21509	0.430746	-3.99587	0.0013919	0.00505789
PSG6	-1.21504	0.430761	-17.034	1.38634e-10	2.61794e-09
LOC100131526	-1.21463	0.430882	-13.0464	4.32199e-09	5.05886e-08
ICAM3	-1.21444	0.430941	-16.3755	2.31895e-10	4.05076e-09
LOC729143	-1.21421	0.431008	-14.1351	1.55405e-09	2.0629e-08
LOC646766	-1.21362	0.431184	-21.5942	6.07848e-12	1.91131e-10
DAAM2	-1.21299	0.431375	-11.6325	1.83124e-08	1.78422e-07
LOC645715	-1.21282	0.431425	-17.7391	8.15251e-11	1.66365e-09
PEX10	-1.21237	0.431558	-9.53333	2.09097e-07	1.5709e-06
LOC728693	-1.21222	0.431605	-22.4191	3.69308e-12	1.2646e-10
ARPC1A	-1.21167	0.431768	-19.9205	1.77037e-11	4.59819e-10
EXOC4	-1.21095	0.431984	-19.2029	2.87361e-11	6.86115e-10
2016-03-02	-1.2107	0.432057	-16.3692	2.33059e-10	4.06526e-09
KRT14	-1.21033	0.432169	-8.58583	7.20222e-07	4.81127e-06
HOOK2	-1.2101	0.432237	-17.0658	1.35299e-10	2.56315e-09
TRAF7	-1.21002	0.432263	-8.24243	1.15524e-06	7.38377e-06
FLJ35379	-1.20989	0.432303	-15.9287	3.32319e-10	5.47765e-09
LOC389435	-1.20986	0.432311	-21.3093	7.25065e-12	2.1995e-10
CGNL1	-1.20962	0.432383	-16.7708	1.69913e-10	3.09857e-09
LOC727761	-1.20951	0.432417	-7.77919	2.23366e-06	1.34141e-05
NGF	-1.20928	0.432483	-16.7924	1.67077e-10	3.05311e-09
NSUN5C	-1.20893	0.432589	-10.878	4.2061e-08	3.74779e-07
CA13	-1.20884	0.432615	-12.1654	1.04524e-08	1.09531e-07
TATDN1	-1.20855	0.432703	-15.87	3.48654e-10	5.71308e-09
ELOVL5	-1.20818	0.432813	-21.0728	8.40778e-12	2.46978e-10
ACY1	-1.20705	0.433154	-10.8246	4.46862e-08	3.95416e-07
LOC645378	-1.20701	0.433165	-10.4917	6.55656e-08	5.56949e-07
LOC391370	-1.20605	0.433453	-19.3714	2.56086e-11	6.23713e-10
PHPT1	-1.20603	0.433461	-17.1476	1.27095e-10	2.42815e-09
SOX9	-1.20595	0.433485	-12.3763	8.42009e-09	9.06836e-08
LOC730288	-1.20594	0.433487	-15.9129	3.36653e-10	5.54523e-09
CCDC81	-1.20582	0.433521	-9.17559	3.29848e-07	2.37225e-06
LOC100130516	-1.20449	0.433923	-10.8712	4.23832e-08	3.77295e-07
APPL2	-1.20427	0.433989	-22.6671	3.18992e-12	1.12069e-10
NUTF2	-1.20406	0.434051	-22.0674	4.55744e-12	1.50175e-10
LOC654189	-1.20397	0.434079	-11.8785	1.40992e-08	1.4169e-07
LOC729776	-1.20384	0.434117	-21.5841	6.11647e-12	1.9207e-10
TMEM106B	-1.20375	0.434146	-14.8497	8.2402e-10	1.2e-08
TBC1D4	-1.20338	0.434258	-12.179	1.03071e-08	1.0832e-07
LOC731640	-1.20328	0.434286	-17.1739	1.24579e-10	2.38972e-09
C14ORF125	-1.20302	0.434366	-20.0601	1.61418e-11	4.24376e-10
MED8	-1.20262	0.434487	-17.4321	1.02477e-10	2e-09
ZC3H12B	-1.20216	0.434623	-7.77439	2.24928e-06	1.35045e-05
RGMA	-1.2019	0.434704	-11.9001	1.37824e-08	1.3886e-07
FBXW8	-1.20154	0.434812	-12.3197	8.92066e-09	9.55312e-08
HS.536748	-1.20066	0.435078	-14.7641	8.87779e-10	1.27233e-08
HS.197143	-1.20033	0.435177	-9.81132	1.48e-07	1.15448e-06
ZNF323	-1.20029	0.435187	-13.5635	2.63515e-09	3.27391e-08
GPHN	-1.19973	0.435357	-13.4274	3e-09	3.65636e-08
LOC678655	-1.1993	0.435485	-20.255	1.4204e-11	3.83007e-10
OGN	-1.1993	0.435486	-10.9013	4.1e-08	3.66158e-07
C10ORF85	-1.19919	0.43552	-15.4559	4.91258e-10	7.64984e-09
TSPYL4	-1.19883	0.435628	-14.7878	8.69666e-10	1.25092e-08
TMEM170B	-1.19866	0.435679	-12.0968	1.12222e-08	1.16591e-07
TOM1L2	-1.1984	0.435757	-9.83215	1.44295e-07	1.12722e-06
MRPL30	-1.19834	0.435776	-15.9315	3.31564e-10	5.46711e-09
TEF	-1.19753	0.43602	-11.553	1.99468e-08	1.92327e-07
NCRNA00152	-1.19677	0.436252	-8.99496	4.1731e-07	2.94005e-06
LOC642076	-1.19655	0.436318	-14.2252	1.4323e-09	1.92341e-08
PPAP2A	-1.19653	0.436323	-17.4193	1.03466e-10	2e-09
ANXA6	-1.1965	0.436332	-11.9747	1.27453e-08	1.30101e-07
LOC401847	-1.19645	0.436348	-8.6509	6.59531e-07	4.44284e-06
YDJC	-1.19607	0.436463	-9.17916	3.28331e-07	2.3635e-06
MIAT	-1.19564	0.436594	-8.17541	1.26886e-06	8.04157e-06
RPL8	-1.19429	0.437001	-11.8707	1.42159e-08	1.4268e-07
FZD2	-1.19403	0.437081	-17.2045	1.21711e-10	2.34422e-09
DET1	-1.19297	0.4374	-13.3779	3.14124e-09	3.81161e-08
ATL1	-1.19257	0.437522	-10.2041	9.2e-08	7.52326e-07
SSBP2	-1.19211	0.437664	-23.106	2.47097e-12	9.25107e-11
FAM188B	-1.19043	0.438171	-11.7057	1.69346e-08	1.66472e-07
GRHPR	-1.18987	0.438343	-17.0226	1.39858e-10	2.63475e-09
CYBRD1	-1.18963	0.438416	-18.5416	4.55918e-11	1e-09
RPL15	-1.1896	0.438424	-19.926	1.76388e-11	4.5866e-10
SDSL	-1.18958	0.438431	-13.1234	4e-09	4.7346e-08
Septin 11	-1.18909	0.438581	-21.4543	6.62667e-12	2.03897e-10
R3HCC1	-1.18902	0.4386	-13.9923	1.76999e-09	2.31094e-08
MSI2	-1.18878	0.438674	-9.595	1.93548e-07	1.46642e-06
CDH1	-1.18876	0.438681	-16.1638	2.74682e-10	4.67476e-09
RFESD	-1.18864	0.438716	-11.5865	1.92401e-08	1.86348e-07
LOC643870	-1.18819	0.438853	-12.4681	7.67079e-09	8.35262e-08
LOC730754	-1.18819	0.438854	-19.4179	2.48099e-11	6.08331e-10
PSG4	-1.18807	0.438891	-17.025	1.39598e-10	2.63196e-09
C11ORF80	-1.1878	0.438973	-9.91775	1.3e-07	1.02406e-06
C1ORF59	-1.18748	0.439069	-22.4054	3.7231e-12	1.27212e-10
KIAA1324	-1.18733	0.439115	-11.1979	2.94e-08	2.72216e-07
MGC12965	-1.18728	0.439129	-14.394	1.23091e-09	1.68647e-08
C8ORF38	-1.1865	0.439368	-15.9561	3.24994e-10	5.37916e-09
CACNA1H	-1.18647	0.439377	-7.72652	2.41151e-06	1.43764e-05
PTK2B	-1.18623	0.439449	-10.8806	4.19348e-08	3.73866e-07
POLR3GL	-1.18595	0.439536	-14.605	1e-09	1.43555e-08
RBKS	-1.18589	0.439554	-13.2631	3.50563e-09	4.2e-08
LOC391825	-1.18533	0.439723	-7.4144	3.82424e-06	2.19976e-05
LOC100129657	-1.18488	0.43986	-14.7655	8.86672e-10	1.27113e-08
SORBS3	-1.18416	0.44008	-13.8788	2e-09	2.52715e-08
IPO4	-1.18409	0.440103	-12.5137	7.32536e-09	8.01707e-08
DOPEY1	-1.18379	0.440194	-12.401	8.21057e-09	8.86896e-08
LOC728658	-1.18359	0.440254	-14.9224	7.73694e-10	1.13636e-08
TRIM2	-1.18343	0.440303	-14.104	1.59857e-09	2.11481e-08
DNAJB4	-1.18281	0.440493	-13.3988	3.07938e-09	3.74809e-08
LOC727984	-1.18273	0.440516	-19.0023	3.30032e-11	7.72409e-10
LMF1	-1.182	0.44074	-12.9282	4.85091e-09	5.61134e-08
LOC100133390	-1.18177	0.440811	-13.5623	2.63817e-09	3.27594e-08
SETMAR	-1.18174	0.44082	-18.8348	3.70857e-11	8.48482e-10
LOC645863	-1.17985	0.441399	-8.41124	9.14244e-07	5.96755e-06
FNDC5	-1.1796	0.441473	-9.47112	2.26136e-07	1.68527e-06
LANCL1	-1.17955	0.441488	-18.0943	6.28461e-11	1.33606e-09
LOC729798	-1.1793	0.441565	-20.5926	1.14125e-11	3.1938e-10
HS.363526	-1.1788	0.441719	-17.1489	1.26972e-10	2.42776e-09
SH3RF1	-1.17877	0.441727	-14.9105	7.81683e-10	1.14631e-08
HRAS	-1.17874	0.441736	-16.0135	3.10166e-10	5.16286e-09
LOC100130943	-1.17796	0.441977	-9.58376	1.96288e-07	1.485e-06
FAM46B	-1.17695	0.442284	-12.446	7.84481e-09	8.51859e-08
SLC25A20	-1.17616	0.442527	-11.3229	2.56188e-08	2.41e-07
LOC388556	-1.17611	0.442543	-10.2689	8.52015e-08	7.02559e-07
NDUFB7	-1.17593	0.442597	-13.4364	3e-09	3.635e-08
FBXO17	-1.17523	0.442814	-19.1601	2.95937e-11	7.03044e-10
UFSP1	-1.17489	0.442919	-14.6179	1e-09	1.42146e-08
KIF11	-1.17451	0.443033	-4.91992	0.000243289	0.00101206
CRK	-1.17364	0.443301	-14.6368	1e-09	1.4e-08
RPL5	-1.17327	0.443415	-20.7495	1.03206e-11	2.93688e-10
HSPA2	-1.17276	0.443573	-7.40564	3.87471e-06	2.22663e-05
HS.445442	-1.17209	0.443778	-11.8308	1.48281e-08	1.48072e-07
LOC649548	-1.17196	0.443819	-17.2958	1.13567e-10	2.21256e-09
C1ORF198	-1.17053	0.444257	-17.7466	8.1071e-11	1.6551e-09
MAP1A	-1.17031	0.444326	-16.3974	2.27879e-10	4e-09
RPL37	-1.16971	0.444511	-14.122	1.57262e-09	2.0858e-08
PIGK	-1.16913	0.444691	-18.1242	6.14993e-11	1.31116e-09
G6PD	-1.16794	0.445057	-7.30373	4.51691e-06	2.56146e-05
LSMD1	-1.1676	0.445162	-15.9664	3.22266e-10	5.33985e-09
LOC642197	-1.16747	0.445202	-12.7398	5.84242e-09	6.59386e-08
C12ORF4	-1.1653	0.445871	-15.9031	3.39353e-10	5.58387e-09
SMAD9	-1.16502	0.445958	-6.271	2.30865e-05	0.000114821
LOC442232	-1.16494	0.445983	-16.7088	1.7832e-10	3.23815e-09
HS.497591	-1.16447	0.446129	-12.044	1.18549e-08	1.22065e-07
LOC729372	-1.16445	0.446135	-12.1232	1.09192e-08	1.13792e-07
PSG5	-1.16379	0.446337	-20.7597	1.02535e-11	2.9213e-10
QARS	-1.16356	0.446409	-18.4803	4.76244e-11	1.05216e-09
LOC653115	-1.1635	0.446429	-8.39836	9.30612e-07	6.05851e-06
SOD3	-1.16305	0.446569	-15.0136	7.15151e-10	1.06258e-08
RPL9	-1.16291	0.446612	-24.401	1.19369e-12	5.10306e-11
LOC442270	-1.16289	0.446617	-9.78631	1.52658e-07	1.18549e-06
C16ORF68	-1.16137	0.447089	-19.4799	2.37881e-11	5.86314e-10
DMGDH	-1.16051	0.447355	-14.6739	1e-09	1.36528e-08
HS.492187	-1.16022	0.447445	-9.91114	1.31e-07	1.0319e-06
KIAA1715	-1.16006	0.447492	-9.5782	1.97658e-07	1.49422e-06
LOC728453	-1.15854	0.447966	-17.829	7.62955e-11	1.57253e-09
APEX1	-1.15848	0.447983	-16.517	2.07304e-10	3.67977e-09
P2RX6	-1.15843	0.448001	-9.86485	1.38629e-07	1.08777e-06
USP4	-1.15794	0.448151	-13.5832	2.58693e-09	3.22331e-08
OR2A1	-1.15773	0.448218	-6.47692	1.64847e-05	8.43087e-05
C10ORF33	-1.15743	0.448311	-12.9177	4.90147e-09	5.66013e-08
UCHL1	-1.15654	0.448589	-15.4636	4.88118e-10	7.61094e-09
SLC44A3	-1.15584	0.448806	-13.7233	2.26907e-09	2.87572e-08
LOC285216	-1.15568	0.448856	-11.734	1.6432e-08	1.61879e-07
LOC100132139	-1.15558	0.448885	-23.5826	1.88218e-12	7.50382e-11
LOC646200	-1.15554	0.448899	-24.1912	1.33961e-12	5.64508e-11
HS.370423	-1.15514	0.449021	-8.89829	4.74e-07	3.30377e-06
HS.546148	-1.15497	0.449077	-10.1676	9.61266e-08	7.82287e-07
KCNK6	-1.15452	0.449215	-15.5091	4.69867e-10	7.37741e-09
BBS4	-1.15452	0.449215	-14.7421	9.05034e-10	1.3e-08
AFP	-1.15415	0.449331	-10.8046	4.57166e-08	4.03177e-07
CHST3	-1.15337	0.449575	-16.4891	2.11923e-10	3.75331e-09
C10ORF114	-1.15312	0.449651	-8.30444	1.0597e-06	6.82659e-06
LOC100134273	-1.15291	0.449718	-19.4721	2.39138e-11	5.88188e-10
SNX5	-1.15073	0.450397	-17.5402	9.45049e-11	1.87989e-09
LOC91461	-1.15049	0.450471	-11.497	2.11907e-08	2.03162e-07
FAM127C	-1.15043	0.450492	-11.2145	2.88633e-08	2.67876e-07
LOC100129685	-1.15041	0.450498	-4.36052	0.000691698	0.00266124
RWDD4A	-1.15004	0.450613	-18.2575	5.58539e-11	1.20858e-09
PNMA2	-1.14973	0.45071	-13.2337	3.60601e-09	4.30681e-08
GOT1	-1.14964	0.450737	-22.6304	3.2595e-12	1.14005e-10
ZNF135	-1.14925	0.45086	-14.0146	1.73431e-09	2.27034e-08
LOC391578	-1.14883	0.45099	-13.531	2.71719e-09	3.36347e-08
LOC728969	-1.14865	0.451048	-14.1904	1.47808e-09	1.97646e-08
CNN3	-1.14754	0.451393	-16.9989	1.42432e-10	2.67685e-09
LOC728484	-1.14749	0.451409	-15.4652	4.87446e-10	7.60548e-09
MAGI2	-1.14728	0.451477	-12.1774	1.03239e-08	1.08472e-07
LOC650215	-1.1461	0.451844	-21.2415	7.5641e-12	2.27418e-10
TK2	-1.14583	0.451931	-13.0019	4.51346e-09	5.25826e-08
LOC340260	-1.14561	0.451997	-13.065	4.24458e-09	4.98304e-08
SCRN3	-1.14558	0.45201	-12.2071	1e-08	1.05768e-07
LOC653079	-1.14553	0.452023	-4.40414	0.000636759	0.00246369
MRPS27	-1.14505	0.452174	-18.4576	4.8399e-11	1.0648e-09
POFUT1	-1.1449	0.45222	-13.9105	1.90803e-09	2.4626e-08
POLR1D	-1.14485	0.452237	-20.8502	9.67923e-12	2.77606e-10
ODC1	-1.14475	0.452266	-20.4841	1.22392e-11	3.38512e-10
MYO19	-1.14472	0.452278	-8.55036	7.55777e-07	5.02185e-06
DHRS11	-1.14448	0.452352	-11.0022	3.65643e-08	3.29713e-07
ARL6IP5	-1.1435	0.452661	-9.52469	2.11381e-07	1.58655e-06
PHLDB2	-1.14282	0.452872	-14.2256	1.43182e-09	1.9233e-08
MND1	-1.14271	0.452909	-13.4718	2.87339e-09	3.53188e-08
PIGN	-1.14236	0.453019	-20.5757	1.15367e-11	3.22477e-10
SYPL1	-1.13983	0.453815	-11.6282	1.83971e-08	1.79137e-07
CECR1	-1.13935	0.453964	-6.498	1.59313e-05	8.17174e-05
RPS15A	-1.13916	0.454025	-23.3239	2.18039e-12	8.4025e-11
DCDC2	-1.13842	0.454256	-10.5486	6.1368e-08	5.25727e-07
IAH1	-1.1381	0.454359	-21.9247	4.96787e-12	1.60913e-10
PXK	-1.13788	0.454428	-14.67	1e-09	1.3688e-08
CLTCL1	-1.13771	0.45448	-16.3851	2.30133e-10	4e-09
LOC730101	-1.13726	0.454622	-12.7347	5.8721e-09	6.61742e-08
NFASC	-1.13702	0.454699	-14.3549	1.27469e-09	1.73789e-08
MTCH2	-1.13672	0.454793	-12.7734	5.65074e-09	6.4e-08
PFN4	-1.13666	0.454811	-12.964	4.68404e-09	5.44359e-08
GSTM1	-1.13654	0.454848	-15.2451	5.86859e-10	8.92414e-09
WASF2	-1.13458	0.455467	-17.2618	1.16526e-10	2.25999e-09
C1ORF35	-1.13405	0.455636	-10.3376	7.85582e-08	6.53244e-07
RAC1	-1.13378	0.45572	-13.9372	1.86176e-09	2.41116e-08
RAD51L3	-1.13355	0.455793	-15.0592	6.87698e-10	1.02662e-08
RWDD2B	-1.13347	0.455818	-8.20332	1.22017e-06	7.75268e-06
LOC647346	-1.13328	0.455879	-17.0356	1.38464e-10	2.61579e-09
RBM9	-1.13292	0.455993	-7.34407	4.25017e-06	2.42151e-05
EMX2OS	-1.13267	0.456072	-15.6535	4.16698e-10	6.64857e-09
LOC728178	-1.13236	0.45617	-8.84926	5.05772e-07	3.50178e-06
PYGL	-1.13124	0.456524	-18.8988	3.54655e-11	8.16709e-10
CERK	-1.13102	0.456594	-18.9337	3.46137e-11	8.01383e-10
ITGA4	-1.13082	0.456655	-13.9744	1.79928e-09	2.34448e-08
TARBP1	-1.13038	0.456794	-11.6365	1.82356e-08	1.77735e-07
LOC649946	-1.13017	0.456861	-14.9924	7.28329e-10	1.07945e-08
MITF	-1.12989	0.456952	-9.48457	2.22332e-07	1.659e-06
ANKRD29	-1.12962	0.457037	-6.12653	2.93427e-05	0.000143006
STGC3	-1.12942	0.457101	-13.7144	2.28801e-09	2.9e-08
LOC646638	-1.12865	0.457343	-10.2373	8.84568e-08	7.25861e-07
ATPBD4	-1.12833	0.457446	-13.4866	2.83351e-09	3.49284e-08
TRIM16L	-1.12832	0.457448	-4.70014	0.000365164	0.00147283
A2M	-1.12793	0.457573	-14.9029	7.86897e-10	1.15289e-08
LOC729217	-1.12785	0.457598	-12.8593	5.19111e-09	5.94672e-08
SUCLG1	-1.12758	0.457684	-14.5536	1.06818e-09	1.48893e-08
LOC100128060	-1.12743	0.45773	-15.2961	5.62035e-10	8.6025e-09
COL1A2	-1.12709	0.457838	-12.8362	5.31058e-09	6.06889e-08
C1ORF151	-1.12705	0.457853	-9.83737	1.43375e-07	1.12185e-06
XPOT	-1.12694	0.457887	-10.1847	9.41848e-08	7.6807e-07
FLJ43681	-1.12692	0.457892	-18.2945	5.439e-11	1.18014e-09
CSRP2	-1.12681	0.457929	-19.4768	2.3838e-11	5.86934e-10
LOC391126	-1.12655	0.45801	-20.4235	1.2729e-11	3.49608e-10
EBPL	-1.12649	0.458028	-11.84	1.46838e-08	1.46847e-07
C11ORF17	-1.12647	0.458037	-13.6788	2.36531e-09	2.9841e-08
APOA1BP	-1.12544	0.458362	-13.1483	3.9153e-09	4.64253e-08
LOC728672	-1.1252	0.458438	-14.2388	1.41481e-09	1.9e-08
MRPS33	-1.12386	0.458866	-10.769	4.76096e-08	4.18e-07
COMMD8	-1.12363	0.458939	-8.42586	8.96e-07	5.8601e-06
FDXR	-1.12309	0.459109	-11.4687	2.18527e-08	2.09128e-07
HS.232649	-1.12281	0.459198	-10.0992	1.04339e-07	8.41593e-07
ATG10	-1.12237	0.45934	-9.58099	1.97e-07	1.48973e-06
EIF2S2	-1.12155	0.459599	-15.5551	4.52192e-10	7.12591e-09
TAF7L	-1.12133	0.459671	-11.0973	3.28758e-08	3.0017e-07
MAN1B1	-1.12105	0.459758	-13.3045	3.36938e-09	4.05414e-08
RAB22A	-1.12025	0.460013	-19.1615	2.95666e-11	7.02818e-10
GLT25D2	-1.12008	0.460069	-11.9323	1.33237e-08	1.35073e-07
FAM62B	-1.11997	0.460105	-23.1664	2.38652e-12	8.98467e-11
MACF1	-1.1195	0.460253	-22.8508	2.86503e-12	1.02713e-10
LOC285550	-1.1191	0.46038	-17.8449	7.54077e-11	1.55491e-09
C19ORF40	-1.11889	0.460448	-7.72774	2.40722e-06	1.43545e-05
COL18A1	-1.11841	0.460601	-14.4581	1.16256e-09	1.6e-08
WWC2	-1.11769	0.460832	-11.2346	2.82323e-08	2.62534e-07
TBC1D19	-1.11741	0.46092	-15.2615	5.78742e-10	8.8177e-09
TM4SF20	-1.11738	0.460929	-14.8334	8.35764e-10	1.21429e-08
LOC100134209	-1.11652	0.461206	-5.55867	7.74543e-05	0.000350083
MRAS	-1.1163	0.461277	-18.562	4.49381e-11	1e-09
TATDN3	-1.1156	0.461498	-14.2343	1.42062e-09	1.90934e-08
ZNF643	-1.1144	0.461882	-9.38552	2.52e-07	1.85721e-06
LOC653737	-1.11432	0.461908	-23.4156	2.06928e-12	8.09294e-11
SPG3A	-1.11426	0.461928	-11.62	1.85612e-08	1.80454e-07
LOC387930	-1.11327	0.462246	-14.9556	7.51806e-10	1.10869e-08
LOC649447	-1.11323	0.462258	-19.1312	3.01889e-11	7.15302e-10
VPS36	-1.11321	0.462265	-17.1664	1.25293e-10	2.4005e-09
RFC4	-1.11263	0.462449	-16.8845	1.55561e-10	2.88664e-09
LOC645968	-1.11232	0.462549	-4.1769	0.000982129	0.00367962
HHLA3	-1.11221	0.462586	-9.82923	1.44813e-07	1.13067e-06
LOC100130715	-1.11095	0.462987	-9.1609	3.36177e-07	2.41153e-06
FMO4	-1.11067	0.463078	-11.5339	2.03631e-08	1.95942e-07
CHCHD5	-1.10947	0.463464	-14.4754	1.1449e-09	1.58041e-08
ATP6V1G3	-1.10872	0.463704	-8.11646	1.37859e-06	8.66044e-06
URM1	-1.10862	0.463738	-15.2423	5.88245e-10	8.94234e-09
ANLN	-1.10803	0.463926	-5.44196	9.50787e-05	0.000424033
OLFM1	-1.10799	0.463941	-9.56171	2.01782e-07	1.52076e-06
LOC100131196	-1.10747	0.464106	-18.1975	5.83245e-11	1.25288e-09
WDR1	-1.10662	0.464381	-4.92787	0.000239769	0.000999083
LOC402251	-1.1065	0.464421	-17.013	1.40894e-10	2.65215e-09
MRPL4	-1.10615	0.464532	-9.51987	2.12665e-07	1.59492e-06
ENOX1	-1.10567	0.464687	-8.18081	1.25929e-06	7.98516e-06
PTTG1IP	-1.10514	0.464857	-21.3519	7.06082e-12	2.15019e-10
GMPR2	-1.10486	0.464947	-17.4161	1.03716e-10	2e-09
LRFN4	-1.10435	0.465113	-10.0625	1.09e-07	8.75372e-07
CCNB1IP1	-1.10433	0.465118	-19.5218	2.31225e-11	5.71399e-10
LOC651453	-1.10421	0.465157	-12.5223	7.26233e-09	7.96097e-08
ATPAF1	-1.10418	0.465168	-17.7211	8.26177e-11	1.68522e-09
SAMM50	-1.10411	0.465189	-14.1494	1.53399e-09	2.04084e-08
MAPKAP1	-1.10386	0.465269	-19.7793	1.94487e-11	4.96156e-10
PGAM5	-1.10291	0.465578	-12.3443	8.69887e-09	9.33885e-08
CEP68	-1.10257	0.465687	-10.6836	5.25021e-08	4.55798e-07
PKDCC	-1.10204	0.465859	-12.24	9.67916e-09	1.02563e-07
CCNA2	-1.10125	0.466111	-10.2382	8.83684e-08	7.25262e-07
LOC729859	-1.10049	0.466357	-6.90566	8.329e-06	4.50072e-05
C6ORF89	-1.10038	0.466392	-16.1592	2.75717e-10	4.685e-09
LOC730324	-1.10028	0.466427	-17.1432	1.27522e-10	2.43433e-09
LOC728467	-1.10013	0.466476	-9.31162	2.76928e-07	2.01958e-06
ATP5F1	-1.09976	0.466594	-14.6297	1e-09	1.41001e-08
LOC100132831	-1.09962	0.46664	-8.26235	1.12359e-06	7.197e-06
SRD5A1	-1.09827	0.467076	-12.2051	1e-08	1.0594e-07
PACS2	-1.09796	0.467177	-9.95805	1.23738e-07	9.81205e-07
TPX2	-1.09752	0.46732	-8.66661	6.45706e-07	4.36156e-06
LOC100129379	-1.0973	0.467391	-11.1276	3.17825e-08	2.91347e-07
LOC100131905	-1.09594	0.467832	-7.89425	1.89168e-06	1.15689e-05
ATP10A	-1.09572	0.467901	-23.058	2.54032e-12	9.4213e-11
LOC653658	-1.09545	0.467989	-15.7054	3.99183e-10	6.41227e-09
CEP55	-1.0953	0.468039	-4.23347	0.000881268	0.00333261
GTF2H2B	-1.09526	0.468051	-15.4388	4.98391e-10	7.7456e-09
VPS13D	-1.09485	0.468185	-8.40511	9.22e-07	6.01152e-06
SERF2	-1.09474	0.468221	-19.9113	1.7812e-11	4.61619e-10
FLNC	-1.09471	0.46823	-22.7588	3.0231e-12	1.07169e-10
POLH	-1.09394	0.468481	-9.86766	1.38152e-07	1.08457e-06
SNX26	-1.09352	0.468618	-12.8125	5.43622e-09	6.18409e-08
COMMD6	-1.09249	0.468952	-24.4883	1.13811e-12	4.91413e-11
NEK11	-1.09168	0.469216	-9.76205	1.57292e-07	1.21825e-06
LOC643433	-1.09143	0.469294	-18.1415	6.07361e-11	1.2982e-09
SSBP4	-1.09114	0.469391	-13.7446	2.22457e-09	2.82461e-08
KCNK2	-1.09096	0.469449	-11.704	1.7e-08	1.66699e-07
RWDD1	-1.09082	0.469496	-21.5096	6.40408e-12	1.98598e-10
REPS2	-1.09045	0.469614	-12.0721	1.15133e-08	1.19118e-07
LOC645743	-1.09011	0.469726	-11.6245	1.84711e-08	1.79821e-07
METRN	-1.08998	0.469767	-10.4468	6.90977e-08	5.84e-07
TMEM168	-1.0897	0.469859	-13.666	2.39361e-09	3.01284e-08
TBX21	-1.08964	0.46988	-12.315	9e-09	9.59007e-08
KIAA0101	-1.08934	0.469976	-4.38584	0.000659243	0.00254475
MYH11	-1.08891	0.470117	-8.41333	9.11624e-07	5.95127e-06
USP46	-1.08872	0.47018	-14.936	7.6468e-10	1.12522e-08
HNRPA1L-2	-1.08847	0.470259	-15.9359	3.30371e-10	5.45335e-09
SEC31A	-1.08826	0.47033	-7.34261	4.25956e-06	2.42657e-05
C2ORF44	-1.08824	0.470334	-16.1907	2.68811e-10	4.59074e-09
LOC284821	-1.08814	0.470366	-14.5489	1.07263e-09	1.4947e-08
FAM119A	-1.08726	0.470655	-9.36666	2.58151e-07	1.89756e-06
LOC647251	-1.08686	0.470785	-6.03816	3.40274e-05	0.00016413
GIPC1	-1.08675	0.47082	-12.2763	9.32575e-09	9.92405e-08
SEPW1	-1.08659	0.470873	-14.0639	1.65797e-09	2.18369e-08
DNASE1L1	-1.08644	0.470924	-10.8442	4.37043e-08	3.87598e-07
ZNF34	-1.08626	0.470979	-6.95155	7.75345e-06	4.2155e-05
KCNMB2	-1.08525	0.471311	-7.25984	4.82726e-06	2.72161e-05
LOC653487	-1.08458	0.47153	-6.01817	3.51917e-05	0.000169349
GAP43	-1.08409	0.47169	-13.5943	2.56011e-09	3.19491e-08
SERBP1	-1.08408	0.471691	-15.6105	4.31838e-10	6.85538e-09
LOC100133211	-1.08372	0.47181	-11.3505	2.48546e-08	2.34816e-07
NLRX1	-1.0836	0.471848	-15.8034	3.68205e-10	6e-09
VARS	-1.08349	0.471886	-16.0707	2.96114e-10	5e-09
LOC440575	-1.08342	0.471909	-18.7914	3.82296e-11	8.70196e-10
CKAP2	-1.08331	0.471945	-12.5273	7.22635e-09	7.93072e-08
VOPP1	-1.08259	0.472179	-11.8184	1.5e-08	1.4971e-07
CCDC112	-1.08251	0.472205	-12.5993	6.72156e-09	7.4458e-08
FAM195B	-1.08247	0.472219	-12.849	5.24369e-09	6e-08
LOC653924	-1.08235	0.47226	-6.79847	9.85608e-06	5.25957e-05
LOC388621	-1.0822	0.472307	-16.2442	2.57509e-10	4.42166e-09
CD151	-1.08217	0.472319	-8.41424	9.10475e-07	5.94542e-06
SFRS7	-1.08208	0.472346	-12.505	7.39033e-09	8.07883e-08
IDH2	-1.08148	0.472543	-11.7598	1.6e-08	1.58e-07
LOC729646	-1.08134	0.472589	-3.9159	0.00162516	0.00582287
CABC1	-1.081	0.472701	-11.0545	3.4482e-08	3.13264e-07
CD320	-1.08097	0.47271	-8.54928	7.56883e-07	5.0283e-06
LOC145853	-1.08048	0.472871	-13.7221	2.27167e-09	2.87824e-08
RANBP3L	-1.08036	0.472909	-7.55817	3.08773e-06	1.80552e-05
FAM109B	-1.0797	0.473129	-12.4124	8.11686e-09	8.77975e-08
C8ORF40	-1.07951	0.473188	-13.5003	2.79687e-09	3.45127e-08
TRIM59	-1.0794	0.473227	-8.51857	7.89224e-07	5.22194e-06
MCEE	-1.07931	0.473256	-17.182	1.23815e-10	2.37892e-09
CLIC4	-1.07905	0.473342	-16.4794	2.13542e-10	3.77492e-09
TTC1	-1.07863	0.473478	-13.6127	2.51621e-09	3.14929e-08
TTC37	-1.07809	0.473655	-13.7465	2.22064e-09	2.82038e-08
TMLHE	-1.07717	0.473956	-16.5249	2.06007e-10	3.66065e-09
LOC387882	-1.07702	0.474008	-12.6213	6.57477e-09	7.30542e-08
ELOVL2	-1.07699	0.474018	-8.66236	6.49418e-07	4.38221e-06
CHD3	-1.07684	0.474066	-7.92395	1.81272e-06	1.11191e-05
LOC646819	-1.07558	0.474479	-18.9107	3.51724e-11	8.11141e-10
MTMR2	-1.07532	0.474566	-16.4187	2.2407e-10	3.93166e-09
GPRASP2	-1.07484	0.474725	-15.1598	6.30984e-10	9.5217e-09
LOC440311	-1.07443	0.474858	-11.4954	2.12276e-08	2.03475e-07
RPL6	-1.0744	0.474869	-20.4027	1.29017e-11	3.53735e-10
EARS2	-1.07424	0.47492	-16.1145	2.85818e-10	4.82115e-09
RBM4	-1.07415	0.474952	-13.4309	3e-09	3.64775e-08
HIC1	-1.07241	0.475526	-6.35187	2.02121e-05	0.000101593
FILIP1L	-1.07211	0.475623	-14.1472	1.53698e-09	2.04341e-08
ERBB2	-1.07211	0.475623	-11.8936	1.38764e-08	1.39688e-07
ANAPC11	-1.07176	0.475738	-17.8123	7.72383e-11	1.58644e-09
DCTN3	-1.07162	0.475785	-16.4332	2.21503e-10	3.89817e-09
FBXO22	-1.07129	0.475894	-13.2122	3.6811e-09	4.38572e-08
HS.539928	-1.07075	0.47607	-16.123	2.83867e-10	4.79423e-09
GALM	-1.07074	0.476075	-8.28363	1.09079e-06	7.00684e-06
FAM69A	-1.0706	0.47612	-18.5427	4.55578e-11	1e-09
NME1	-1.07033	0.476211	-11.3077	2.6e-08	2.44442e-07
STARD5	-1.07028	0.476227	-10.4424	6.94543e-08	5.86333e-07
OSBPL6	-1.07011	0.476282	-7.83361	2.0644e-06	1.2504e-05
SFXN4	-1.06969	0.476423	-17.9257	7.1068e-11	1.48156e-09
DEF8	-1.06905	0.476632	-16.7014	1.79357e-10	3.25448e-09
NGRN	-1.06886	0.476696	-9.46042	2.29211e-07	1.70523e-06
FLJ35934	-1.06867	0.47676	-13.2957	3.39782e-09	4.08316e-08
RNASEH2A	-1.06842	0.47684	-6.20941	2.55628e-05	0.000126038
RNF167	-1.06805	0.476964	-16.8636	1.58096e-10	2.92363e-09
LOC644739	-1.06681	0.477373	-7.16967	5.53767e-06	3.09178e-05
MRPS14	-1.06655	0.477458	-12.0126	1.22495e-08	1.2564e-07
LOC729255	-1.06621	0.477571	-17.7204	8.26587e-11	1.68533e-09
MIPOL1	-1.06567	0.477751	-11.2762	2.7e-08	2.52405e-07
LOC644315	-1.06481	0.478037	-19.1464	2.98755e-11	7.0867e-10
HSZFP36	-1.06466	0.478084	-11.0227	3.57321e-08	3.22947e-07
DAB2	-1.06419	0.47824	-19.4066	2.50014e-11	6.11443e-10
SMAD3	-1.06414	0.478258	-16.6302	1.8963e-10	3.41082e-09
C8ORF33	-1.06403	0.478293	-17.4082	1.04335e-10	2e-09
PRMT3	-1.06274	0.478722	-15.7442	3.866e-10	6.23659e-09
CAPG	-1.06221	0.478897	-7.8012	2.1635e-06	1.30408e-05
TCTEX1D2	-1.06221	0.478897	-18.0825	6.33872e-11	1.34575e-09
NCRNA00153	-1.0621	0.478936	-13.9561	1.82979e-09	2.37692e-08
ATP5G1	-1.06168	0.479075	-16.1806	2.70995e-10	4.6247e-09
C10ORF140	-1.06157	0.479111	-7.6911	2.53952e-06	1.50678e-05
LOC155060	-1.0609	0.479333	-11.524	2.05824e-08	1.97892e-07
IMPDH1	-1.06028	0.479537	-13.3116	3.3465e-09	4.0307e-08
HPS5	-1.06028	0.479538	-17.5208	9.5886e-11	1.90019e-09
GDF10	-1.06002	0.479626	-6.93423	7.96555e-06	4.32286e-05
LOC100133482	-1.05999	0.479636	-11.4084	2.33319e-08	2.2167e-07
WDR21A	-1.05981	0.479697	-14.8206	8.45122e-10	1.22342e-08
MFAP2	-1.05975	0.479716	-11.6042	1.88771e-08	1.83207e-07
ZNF684	-1.0596	0.479765	-12.5163	7.30638e-09	8e-08
Septin 5	-1.05949	0.479803	-12.0482	1.18035e-08	1.21588e-07
LOC642210	-1.05907	0.479941	-19.0827	3.12154e-11	7.36394e-10
TK1	-1.05788	0.480339	-3.90177	0.00167034	0.00597157
C14ORF149	-1.05763	0.48042	-17.5571	9.33216e-11	1.86321e-09
LOC653479	-1.05723	0.480556	-12.2817	9.27388e-09	9.87995e-08
GOLGA1	-1.05689	0.480666	-10.3682	7.57709e-08	6.3307e-07
LOC645605	-1.05684	0.480685	-8.78458	5.51235e-07	3.7795e-06
RETSAT	-1.05643	0.480819	-10.4299	7.04789e-08	5.93914e-07
VAT1	-1.05618	0.480903	-16.4024	2.26985e-10	4e-09
PTRF	-1.05604	0.480949	-15.5984	4.36191e-10	6.91102e-09
TALDO1	-1.05555	0.481113	-18.5374	4.57273e-11	1e-09
LOC728908	-1.0552	0.48123	-8.38027	9.54111e-07	6.197e-06
ANKRD30A	-1.05451	0.481462	-7.76956	2.26511e-06	1.35944e-05
LCMT1	-1.05437	0.481506	-12.4366	7.91981e-09	8.59214e-08
C12ORF48	-1.05383	0.481689	-10.3219	8e-08	6.64236e-07
BTBD6	-1.05243	0.482154	-15.799	3.69544e-10	6e-09
SPTA1	-1.05102	0.482626	-6.97522	7.47308e-06	4.07617e-05
R3HDM1	-1.05051	0.482799	-14.9354	7.6507e-10	1.12544e-08
POLA1	-1.05006	0.482948	-11.5005	2.11126e-08	2.02454e-07
GMDS	-1.04964	0.48309	-11.9365	1.32648e-08	1.34591e-07
C3ORF60	-1.04954	0.483121	-9.39247	2.49816e-07	1.842e-06
KIF1C	-1.04829	0.483541	-12.6032	6.69512e-09	7.42307e-08
LOC283412	-1.04814	0.483593	-13.9448	1.84887e-09	2.4e-08
PTPDC1	-1.04801	0.483634	-14.5326	1.08822e-09	1.5133e-08
RARS2	-1.04784	0.483692	-20.4179	1.27752e-11	3.50471e-10
C11ORF1	-1.04709	0.483944	-14.02	1.72577e-09	2.26132e-08
LOC730255	-1.04595	0.484325	-16.5567	2.00911e-10	3.57971e-09
LOC400948	-1.04551	0.484474	-22.2627	4.05359e-12	1.36532e-10
RUVBL1	-1.04459	0.484783	-7.69108	2.53959e-06	1.50678e-05
NDUFA3	-1.04436	0.484859	-11.0116	3.61791e-08	3.26675e-07
B9D1	-1.04402	0.484973	-5.7366	5.68687e-05	0.000263069
TTC5	-1.04373	0.485073	-9.91788	1.29935e-07	1.02406e-06
LOC441876	-1.04338	0.48519	-19.7476	1.98654e-11	5.04215e-10
JUB	-1.04333	0.485208	-14.3684	1.25941e-09	1.72003e-08
ZNF789	-1.04328	0.485223	-13.2427	3.57472e-09	4.27188e-08
PTGFRN	-1.04255	0.485468	-14.0011	1.75578e-09	2.3e-08
RPL23AP53	-1.0425	0.485484	-15.1856	6.17273e-10	9.34338e-09
C14ORF93	-1.04214	0.485605	-16.8009	1.65976e-10	3e-09
TIMP3	-1.04059	0.486129	-14.5162	1.10417e-09	1.53188e-08
ADH5	-1.04057	0.486136	-11.2492	2.77789e-08	2.58827e-07
NACAP1	-1.03868	0.486774	-14.9148	7.78786e-10	1.14277e-08
AAAS	-1.03842	0.486859	-6.93017	8.01619e-06	4.34785e-05
FLJ35258	-1.03758	0.487145	-19.9151	1.77673e-11	4.60713e-10
ENSA	-1.03748	0.487179	-7.99951	1.62719e-06	1.00843e-05
CLSTN2	-1.03742	0.487198	-10.1959	9.29352e-08	7.58925e-07
CLOCK	-1.03726	0.487253	-3.28256	0.00561424	0.0180872
LOC644033	-1.03724	0.487258	-15.516	4.67162e-10	7.33737e-09
LOC731985	-1.03659	0.48748	-15.28	5.69744e-10	8.69462e-09
CARS	-1.03591	0.487709	-14.1472	1.53708e-09	2.04341e-08
RMI1	-1.0358	0.487745	-12.9632	4.68735e-09	5.44609e-08
TIAM1	-1.03563	0.487801	-10.2849	8.36012e-08	6.90567e-07
LOC441246	-1.03558	0.48782	-24.0648	1.4367e-12	5.97444e-11
MOSC2	-1.03506	0.487997	-10.3528	7.71608e-08	6.42866e-07
C12ORF32	-1.03502	0.488008	-13.8509	2e-09	2.58736e-08
NCF1	-1.03478	0.488091	-8.63703	6.72e-07	4.51909e-06
MLF1	-1.03467	0.488128	-13.0522	4.29762e-09	5.03336e-08
COQ3	-1.03434	0.488239	-12.6553	6.35518e-09	7.1e-08
EFHC1	-1.03381	0.488418	-15.8492	3.54651e-10	5.79528e-09
MOCOS	-1.03381	0.488419	-22.017	4.69818e-12	1.53983e-10
GALNT1	-1.03374	0.488441	-15.4454	4.95628e-10	7.71026e-09
SGMS2	-1.03374	0.488444	-8.16047	1.29577e-06	8.19344e-06
E2F1	-1.03323	0.488615	-11.859	1.43927e-08	1.44302e-07
BTBD3	-1.03302	0.488686	-13.6894	2.34203e-09	2.95788e-08
C9ORF103	-1.033	0.488694	-12.8041	5.48153e-09	6.22815e-08
LOC402694	-1.03299	0.488697	-21.0305	8.63508e-12	2.5209e-10
PARD6G	-1.03212	0.488991	-12.0798	1.14215e-08	1.18323e-07
GGCX	-1.03193	0.489054	-13.6938	2.33227e-09	2.94713e-08
PHLDA3	-1.03095	0.489387	-15.826	3.6146e-10	5.88824e-09
LOC647673	-1.03018	0.489648	-11.6319	1.8326e-08	1.78518e-07
APLP1	-1.02894	0.490069	-8.01977	1.58092e-06	9.81745e-06
LOC441775	-1.02884	0.490104	-10.8283	4.45019e-08	3.93924e-07
MRPL45	-1.02883	0.490108	-12.7626	5.71155e-09	6.46312e-08
LOC729340	-1.02828	0.490293	-14.3225	1.31222e-09	1.78458e-08
C6ORF108	-1.02814	0.490342	-11.5639	1.97141e-08	1.90396e-07
NNT	-1.02777	0.490468	-15.6632	4.13355e-10	6.60851e-09
LOC646044	-1.02694	0.490751	-16.42	2.2383e-10	3.93079e-09
HSD3B7	-1.02687	0.490773	-9.44707	2.33114e-07	1.73127e-06
RPS13	-1.02618	0.491009	-18.4703	4.79627e-11	1.05766e-09
TUBA3D	-1.02598	0.491075	-10.0242	1.14206e-07	9.12e-07
CCNY	-1.02584	0.491125	-20.0563	1.61826e-11	4.25214e-10
RPS4Y1	-1.02565	0.49119	-22.2273	4.14015e-12	1.38953e-10
CABYR	-1.02553	0.491229	-11.1198	3.20584e-08	2.9367e-07
POLR3B	-1.02552	0.491233	-14.8446	8.27666e-10	1.2e-08
TFIP11	-1.02526	0.491322	-12.8329	5.32799e-09	6.0829e-08
HS.559234	-1.02507	0.491386	-11.2714	2.71075e-08	2.5347e-07
KLHDC9	-1.02479	0.491481	-10.7069	5.11189e-08	4.45342e-07
APITD1	-1.02461	0.491543	-11.0778	3.3595e-08	3.06087e-07
OMD	-1.02451	0.491578	-6.87599	8.725e-06	4.69676e-05
DLGAP5	-1.02439	0.491617	-4.35555	0.000698267	0.0026852
HS.40289	-1.02351	0.491917	-11.1698	3.03291e-08	2.7967e-07
SH3BGRL2	-1.02256	0.492244	-14.0323	1.70643e-09	2.24004e-08
ZFP90	-1.02253	0.492254	-15.4747	4.83616e-10	7.55817e-09
CORO1C	-1.02206	0.492414	-20.6391	1.10765e-11	3.11451e-10
PRR15	-1.02201	0.492428	-8.23622	1.16531e-06	7.44207e-06
SRR	-1.02194	0.492454	-19.5391	2.28536e-11	5.66527e-10
RPP40	-1.02179	0.492505	-14.293	1.34744e-09	1.8229e-08
ACOT8	-1.02106	0.492755	-8.38709	9.45177e-07	6.14573e-06
RPL24	-1.02105	0.492758	-10.7682	4.76568e-08	4.18261e-07
OR2A9P	-1.0209	0.492811	-7.00536	7.1315e-06	3.90652e-05
CCDC28B	-1.02089	0.492812	-11.5619	1.97563e-08	1.90724e-07
LOC100131787	-1.02088	0.492815	-10.7403	4.92006e-08	4.30056e-07
KCNMB4	-1.02079	0.492847	-11.8321	1.48067e-08	1.47889e-07
USP1	-1.02067	0.492887	-12.0594	1.16667e-08	1.20415e-07
HS.534680	-1.02006	0.493094	-10.4721	6.70831e-08	5.68207e-07
GYPE	-1.01857	0.493605	-10.0174	1.15144e-07	9.19e-07
LOC649445	-1.0185	0.49363	-7.53975	3.17311e-06	1.85201e-05
CETN2	-1.01849	0.493631	-14.079	1.63531e-09	2.15504e-08
LPP	-1.01847	0.49364	-13.469	2.88099e-09	3.54031e-08
CPE	-1.01837	0.493673	-14.5287	1.092e-09	1.51811e-08
CDH4	-1.01808	0.493774	-8.52436	7.83e-07	5.18756e-06
SESN1	-1.01687	0.494187	-18.648	4.2285e-11	9.49267e-10
SIRT2	-1.01673	0.494236	-6.96506	7.59212e-06	4.13681e-05
RRAS	-1.01646	0.494329	-13.8917	1.9414e-09	2.5e-08
LOC650368	-1.0162	0.494416	-13.1568	3.88334e-09	4.60579e-08
OPN3	-1.01609	0.494453	-8.30009	1.06611e-06	6.866e-06
ESYT1	-1.01504	0.494814	-10.6959	5.17666e-08	4.50156e-07
GTF3A	-1.01438	0.495041	-12.0868	1.13389e-08	1.17596e-07
LETMD1	-1.01365	0.495292	-15.2243	5.97274e-10	9.06795e-09
FLOT1	-1.01343	0.495369	-15.2804	5.6953e-10	8.69462e-09
SEL1L3	-1.01306	0.495494	-13.9717	1.80378e-09	2.34894e-08
RNF187	-1.01304	0.495501	-6.09887	3.07318e-05	0.000149283
ALDH9A1	-1.01273	0.495606	-18.5133	4.65196e-11	1e-09
HEATR1	-1.01266	0.495633	-18.9601	3.39837e-11	7.89888e-10
SLC27A1	-1.01191	0.49589	-16.3572	2.35296e-10	4.09974e-09
ARHGAP20	-1.01172	0.495954	-9.85267	1.4071e-07	1.10246e-06
CCNG1	-1.01079	0.496275	-8.28723	1.08534e-06	6.97565e-06
LOC100130070	-1.01074	0.496292	-13.8436	2e-09	2.6e-08
MKNK2	-1.01041	0.496407	-12.1688	1.04161e-08	1.09247e-07
LOC100129543	-1.00997	0.496557	-5.1615	0.000156798	0.000673764
BLVRB	-1.00988	0.496589	-13.1287	4e-09	4.71732e-08
TBC1D5	-1.00936	0.496765	-8.44594	8.71669e-07	5.71488e-06
CDC42EP3	-1.00926	0.4968	-10.1102	1.03e-07	8.31649e-07
HS.561735	-1.00926	0.496802	-13.4519	2.92796e-09	3.5916e-08
LOC100133017	-1.00867	0.497003	-5.54746	7.89886e-05	0.000356405
TGDS	-1.00841	0.497095	-12.8142	5.42735e-09	6.17845e-08
POLD2	-1.00839	0.4971	-11.8838	1.4e-08	1.41e-07
KIAA0513	-1.00768	0.497344	-12.5042	7.39636e-09	8.08255e-08
LOC731969	-1.00739	0.497446	-8.27616	1.10219e-06	7.07336e-06
LOC646330	-1.00719	0.497516	-8.28096	1.09485e-06	7.02816e-06
GSTO2	-1.007	0.497578	-14.9731	7.40537e-10	1.1e-08
SPATA20	-1.007	0.497581	-11.6494	1.8e-08	1.75591e-07
BHLHB3	-1.00619	0.49786	-11.3289	2.54488e-08	2.39569e-07
LOC650276	-1.00612	0.497882	-15.3786	5.24226e-10	8.11251e-09
SLC36A1	-1.00591	0.497955	-14.4025	1.22167e-09	1.67526e-08
SPTBN1	-1.00521	0.498197	-6.58249	1.39018e-05	7.22941e-05
RNASEN	-1.00519	0.498206	-18.9764	3.36021e-11	7.83628e-10
[truncated: 32,695 more rows]
