# Supplementary material for: Mesenchymal stem cells offer a drug-tolerant and immune-privileged niche to Mycobacterium tuberculosis
Source: Nat Commun. 2020 Jun 16;11:3062. doi: 10.1038/s41467-020-16877-3 (PMC7297998; doi:10.1038/s41467-020-16877-3)
Supplement: Supplementary file 6 — Source Data [file 41467_2020_16877_MOESM6_ESM.zip]

Archive with 11 entries (10 files):
- Source_File_Figure_1.xlsx
- __MACOSX/
- __MACOSX/._Source_File_Figure_1.xlsx
- Source_File_Figure_2.xlsx
- __MACOSX/._Source_File_Figure_2.xlsx
- Source_File_Figure_3.xlsx
- __MACOSX/._Source_File_Figure_3.xlsx
- Source_File_Figure_4.xlsx
- __MACOSX/._Source_File_Figure_4.xlsx
- Source_File_Supplementary_Figures.xlsx
- __MACOSX/._Source_File_Supplementary_Figures.xlsx
