# Supplementary material for: Mesenchymal stem cells offer a drug-tolerant and immune-privileged niche to Mycobacterium tuberculosis
Source: Nat Commun. 2020 Jun 16;11:3062. doi: 10.1038/s41467-020-16877-3 (PMC7297998; doi:10.1038/s41467-020-16877-3)
Supplement: Supplementary file 6 — Source Data [file 41467_2020_16877_MOESM6_ESM.zip › Source_File_Figure_1.xlsx]

## Sheet: Figure 1B
	0 HR	3RD DAY	6TH DAY	9TH DAY	12TH DAY
	171120	193864	215227	385462	448447
	15441.9	69869.6	210668	303742	647560
	10286.8	74208.6	192408	224623	327565

## Sheet: Figure 1C
Figure 1C
Day 0	168539	212121	109890	114286	85227.3	84269.7	90909.1	82417.6	200000	113636
Day 3	231959	236842	295699	340909	319767	283505	342105	268817	340909	348837
Day 6	417957	576271	403226	350877	518519	309598	491525	419355	561404	444444
Day 9	544693	930233	501393	845865	829493	446927	697674	640669	770677	852535
Day 12	1.07969e+06	1.54494e+06	1.19624e+06	1.21483e+06	1.28609e+06	1.37532e+06	1.27809e+06	1.39785e+06	1.09974e+06	1.33858e+06

## Sheet: Figure 1D
Day 0	Day 3	Day 5	Day 7
364706	24731.2	28169	41176.5
317647	31182.8	33802.8	36764.7
494118	34408.6	32394.4	42647.1
247059	26881.7	29577.5	36764.7
329412	36559.1	36619.7	50000
458824	31182.8	29577.5	45588.2
245455	97087.4	197674	180180
254545	67961.2	186047	189189
254545	87378.6	139535	225225
150259	136364	170616	183246
160622	101010	142180	162304
233161	156566	156398	188482

## Sheet: Figure 1E
	Day 0	Day 1	Day 2	Day 3
	70707.1	137931	196078	205674
	119565	105882	259542	228346
	92783.5	109890	240602	258064

## Sheet: Figure 1F
0 hr	24 hr	48 hr	72 hr
49549.5	77777.8	45977	5506.61
48245.6	103448	81081.1	48123.2
63063.1	69892.5	0	53937.4
30973.5	67708.3	0	59464.8
30701.8	85106.4	194175	156250
482456	74829.9	198020	180180
594059	54054.1	176768	93896.7
649038	77922.1	172414	93457.9
619266	70922	183246	93750
605263	136054	155340	45045
663366	168919	133663	61032.9
557692	64935.1	151515	46729
651376		192118	95000
479339			37656.9
191176			37656.9
225000			28777
209302			31372.5
197674			20920.5
294118			20920.5
375000			53956.8
232558			78431.4

## Sheet: Figure 1G
Day 0	Day 1	Day 2	Day 3
121429	75144.5	53475.9	46391.8
153846	76923.1	40816.3	37209.3
116438	62893.1	52910.1	40201
171053	84337.3	46153.8	40000
357143	86705.2	53475.9	25773.2
279720	59171.6	76530.6	46511.6
273973	125786	52910.1	50251.3
230263	180723	0	50000

## Sheet: Figure 1H
Day 0	Control	INH 0.5	INH 1	INH 5	Rif 0.1	Rif 0.5	Rif 5	Control	INH 0.5	INH 1	INH 5	Rif 0.1	Rif 0.5	Rif 5	Control	INH 0.5	INH 1	INH 5	Rif 0.1	Rif 0.5	Rif 5	Control	INH 0.5	INH 1	INH 5	Rif 0.1	Rif 0.5	Rif 5
163517	254833	110760	68686.7	15979.1	100024	76390.8	45909.1	465818	83348.5	49884.4	27457	242963	132506	54275	658773	117456	79872.1	24342.1	269491	142232	108132	1.27362e+06	252954	114107	40283.3	367956	202829	123899
94594.2	314727	74409.8	49980.5	21575.8	123813	79302.8	42506.9	392998	74234.3	48262.6	30414.5	235264	134964	41849.5	707428	150038	72071.4	25284.1	230891	159057	76501.5	1.29208e+06	271402	118505	36579.3	340740	201685	92589
121741	325167	79211.8	52437.6	17021.3	113333	59965.9	37599.9	479182	75288.6	49968.4	21608.3	239615	121150	47101.2	740389	127365	84085.4	30206.7	223727	152985	107140	1.27857e+06	292907	129839	47431.8	348530	211907	104795

## Sheet: Figure 1I
	ADSCs					MDMs
	Day 3	Day 6	Day 9	Day 12		Day 3	Day 5	Day 7
	26.975	11.0222	12.9377	9.26621		2.45508	1.32959	4.02081
	16.3353	13.3466	10.7625	9.1983		3.67433	5.84434	3.60183
	15.7443	10.5295	11.4313	10.3539		1.08995	4.17065	1.33232
						3.95475	4.44362	3.88946

## Sheet: Figure 1J
	ADSCs					MDMs
	30.9502	29.2911	23.4297	16.5894		10.1263	12.8509	10.7695
	26.0479	36.5253	24.669	15.5015		7.1084	11.1543	8.4604
	18.6252	25.3534	20.8195	16.6927		9.5015	15.5188	10.8533
						9.93916	9.72708	9.47478

## Sheet: Figure 1L
	Control	siABCC1	siABCG2	siABCC1+siABCG2	siControl
	10.2597	10.5895	8.80226	4.60189	12.8491
	18.0363	9.35656	5.1304	4.38076	16.8298
	14.5627	6.65613	7.75855	4.16463	11.0763
	13.5265	7.48155	10.1221	2.91457	15.3406

[truncated: 1 more sheets: Figure 1M]
