# Supplementary material for: Mesenchymal stem cells offer a drug-tolerant and immune-privileged niche to Mycobacterium tuberculosis
Source: Nat Commun. 2020 Jun 16;11:3062. doi: 10.1038/s41467-020-16877-3 (PMC7297998; doi:10.1038/s41467-020-16877-3)
Supplement: Supplementary file 6 — Source Data [file 41467_2020_16877_MOESM6_ESM.zip › Source_File_Figure_2.xlsx]

## Sheet: Figure 2A
	Control	Baf	Chq	3MA	Rap 100nM
	18.0818	0	7.28438	0	19.6736
	9.7946	2.81853	11.2685	0	17.7307
	18.9256	0	4.53228	3.24565	21.4286
	19.2542	0	4.1688	0	0

## Sheet: Figure 2B
	Control	Baf	Chq	3MA	Rap 100nM
	104348	179372	188571	243386	75117.4
	131455	159817	158470	174129	80188.7
	96069.9	138095	133721	156398	73684.2
	94861.7	175610	141104	184211	79787.2

## Sheet: Figure 2C
	Control	IFN	TNF
	76000	35000	40000
	69000	29000	48000
	80000	27000	39000
	85000	34000	34000

## Sheet: Figure 2D
	INH	IFNγ + INH	TNFα + INH
	2.63158	37.1429	25
	4.34783	37.931	20.8333
	6.25	37.037	28.2051
	1.17647	32.3529	38.2353

## Sheet: Figure 2E
		Control	IFN (5)	IFN (12.5)	IFN (25)	TNF (10)	TNF (20)	TNF (50)
		21.018	20.6117	32.2475	22.771	24.2376	16.7075	14.1635
		15.6642	19.6103	18.7653	26.8902	34.2013	24.8166	15.3736
		9.41216	28.3382	33.2594	23.0647	27.9916	19.5652	13.5021
		10.0758	22.7608	18.1538	16.8882	20.5327	21.8109	9.65795
		19.0476	25.9259	29.5775	25.4902	24.1935	23.318	33.8843
		12.5	21.3115	31.4286	30.9091	20	30.0096	32.3009
		19.4444	18.6441	19.1489	36.0825	27.6923	26.9514	28.9683
		16.6667	25	22.7273	28.2258	16.9492	21.6446	28.5714
		13.0607	15.6721				32.9114
		7.51285	29.3292				29.389
		13.7255	46.1988				59.7251
		12.1717	32.8571				34.1443

## Sheet: Figure 2F
	Control	IFN (5)	IFN (12.5)	IFN (25)	TNF (10)	TNF (20)	TNF (50)
	152425	204846	158014	312195	256757	266862	279621
	140000	223656	267666	325397	205184	292254	294258
	139186	179431	233333	265664	235033	281346	307882
	157895	225058	217918	302949	204348	245070	243056
	121037	160714	186352	262211	179710	289256	305556
	108992	171348	184211	278481	173797	293333	280397
	101124	165266	228710	243108	198171	272321	328125
	144578	167131	234043	298795	166197	325359	293103

## Sheet: Figure 2G
	Ctl	IFN	TNF	IFNR (100)	IFNR (200)	TNFR (100)	TNFR (500)
	465000	620000	690000	540000	525000	550000	475000
	430000	595000	730000	510000	440000	605000	405000
	445000	635000	725000	495000	455000	560000	430000
	485000	555000	702500	430000	465000	510000	485000
	380000	600000	702500	520000	445000	460000	495000

## Sheet: Figure 2H
	Ctl	IFN	TNF	IFNR (100)	IFNR (200)	TNFR (100)	TNFR (500)
	67000	49000	32000	56000	72000	55000	76000
	83000	37000	44000	62000	60000	57000	84000
	74000	42000	47000	55000	69000	61000	73000
	79000	40000	39000	67000	71000	58000	65000
	85000	36000	48000	62000	74000	66000	74000

## Sheet: Figure 2J
	Lyso					LAMP					Lyso LAMP
	Control	IFN	TNF	MK		Control	IFN	TNF	MK		Control	IFN	TNF	MK
	30.7692	38.4615	40	57.1429		34.6154	23.0769	80	28.5714		46.1538	15.3846	20	14.2857
	26.4706	36.8421	27.2727	36		14.7059	42.1053	54.5455	16		23.5294	26.3158	18.1818	12
	15.3846	18.1818	45.4545	45.8333		0	9.09091	36.3636	8.33333		19.2308	18.1818	18.1818	8.33333
	0	25	29.4118	30		0	31.8182	52.9412	30		0	18.1818	17.6471	20
	29.1667	29.0323	4	19.4444		0	22.5806	44	11.1111		0	22.5806	4	8.33333
	14.2857	30.2326	33.3333	42.8571		28.5714	13.9535	16.6667	0		42.8571	11.6279	0	0
	37.5	21.0526	18.9655	40		37.5	0	13.7931	30		31.25	15.7895	5.17241	20
	42.8571	25	20	23.2143		42.8571	25	20	5.35714		28.5714	25	10	3.57143
	33.3333	32.1429	50	61.1111		33.3333	8.92857	0	27.7778		16.6667	14.2857	0	22.2222
	25	66.6667	12.5	37.5		0	0	12.5	25		37.5	0	0	18.75
	75	61.5385	0	50		0	7.69231	0	0		0	46.1538	0	16.6667
	73.0769	53.8462	0	39.1304		7.69231	23.0769	16.6667	8.69565		30.7692	0	0	4.34783
	54.5455	23.0769	0	0		6.81818	7.69231	0	0		18.1818	0	0	0
	41.6667	48.2759	25	20		8.33333	6.89655	0	20		33.3333	0	0	0
	91.6667	100	0	30		0	0	0	10		16.6667	100	0	0
	70.5882	25	66.6667	0		0	0	11.1111	75		17.6471	0	44.4444	0
	73.3333	27.2727	0	68.75		6.66667	9.09091	0	0		13.3333	9.09091	0	0
	100	0	0	53.8462		100	0	0	0		0	0	0	23.0769
	63.6364	16.6667	37.5	100		0	0	56.25	50		9.09091	0	18.75	0
	25	57.1429	33.3333	82.3529		4.16667	0	40	11.7647		0	0	33.3333	0
	68.1818	14.2857	28.5714	33.3333		45.4545	0	50	41.6667		9.09091	0	28.5714	33.3333
	34.375	50	50	15.3846		0	37.5	100	53.8462		18.75	0	50	15.3846
	35.7143	18.1818	0	37.1429		0	27.2727	100	37.1429		0	0	0	28.5714
	40	16.6667	60	0		10	33.3333	80	0		0	0	60	0
	0	100	80	25.7143		0	0	80	28.5714		20	0	80	17.1429
	46.1538	100	91.6667	27.2727		53.8462	100	75	31.8182		38.4615	0	75	18.1818
	71.4286	50	0	60		71.4286	0	60	70		42.8571	0	0	40
	56.25	55.5556	100	0		62.5	5.55556	100	100		50	0	100	0
	40	20		71.4286		60	20		64.2857		40	0		50
	72.7273	100		100		90.9091	50		30		63.6364	50		30
	38.4615	20				53.8462	10				30.7692	0
	45	53.3333				75	20				35	13.3333
	83.3333	50				75	31.25				75	12.5
	50	29.4118				38.8889	41.1765				27.7778	29.4118
	52.9412	62.5				76.4706	87.5				47.0588	62.5
		64.2857					85.7143					57.1429
		22.2222					100					22.2222
		85.7143					85.7143					57.1429

## Sheet: Figure 2K
		lyso	lamp	lyso lamp
		72.2222	66.6667	66.6667
		64.2857	78.5714	64.2857
		65.3846	76.9231	61.5385
		64.5161	80.6452	64.5161
		73.6842	94.7368	73.6842
		51.6129	64.5161	51.6129
		44.7761	82.0896	44.7761
		83.3333	83.3333	83.3333
		64.2857	78.5714	64.2857

[truncated: 2 more sheets: Figure 2L, Figure 2M]
