# Supplementary material for: Mesenchymal stem cells offer a drug-tolerant and immune-privileged niche to Mycobacterium tuberculosis
Source: Nat Commun. 2020 Jun 16;11:3062. doi: 10.1038/s41467-020-16877-3 (PMC7297998; doi:10.1038/s41467-020-16877-3)
Supplement: Supplementary file 6 — Source Data [file 41467_2020_16877_MOESM6_ESM.zip › Source_File_Figure_3.xlsx]

## Sheet: Figure3A 
Donor 1	Uninfected					Infected
	Control	IFN	TNF	MK	Celeco	Control	IFN	TNF	MK	Celeco
	3868.49	6161.81	219250	346.711	102.879	11768.3	23841.6	818123	646.025	101.44
	3322.78	5628.14	219250	260.776	94.0493	10344	23841.6	143920	628.41	73.3483
	3142.05	6161.81	71960	267.946	96.6396	11256.3	15973.7	818123	664.556	69.9028
Donor 2	Uninfected					Infected
	Control	IFN	TNF	MK	Celeco	Control	IFN	TNF	MK	Celeco
	1962.19	3746.85	31818	208.987	76.0847	7263.91	13586.5	438501	314.618	62.1684
	2401.19	2978.4	27402	213.812	63.9952	7736.99	11768.3	277066	358.754	62.8912
	2118.87	3420.38	56134.8	183.634	70.7436	6840.75	18017.6	143920	329.962	58.7041
Donor 3	Uninfected					Infected
	Control	IFN	TNF	MK	Celeco	Control	IFN	TNF	MK	Celeco
	365.767	560.78	2028.83	107.78	17.0597	2400.93	2443.37	2685.51	1447.76	16.7319
	530.856	575.177	1497.34	73.7539	40.52	1986.67	2580.24	2318.2	1078.04	31.09
	585.81	699.886	1135.37	281.153		2034.18	2320.33	1983.35	1337.41
	309.187	542.83				2209.09	3685.05		2286.2
	378.229	505.611				2076.31	4866.88

## Sheet: Figure 3B
Donor 1
Untreated				Celecoxib (50μM)				Celecoxib (150μM)				Celecoxib (250μM)
Control	IFN	TNF	MK	Control	IFN	TNF	MK	Control	IFN	TNF	MK	Control	IFN	TNF	MK
181452	219231	289256	283721	159204	138462	193548	172414	124294	111111	132530	91463.4	72000	32000	100000	66037.7
150628	271930	293333	280193	160804	170854	215054	156250	107143	125786	105960	101911	40650.4	47619.1	80000	45045.1
166667	272321	325359	307692	161765	147368	186747	205128	131250	118421	120000	129032	101562	48000	50000	70796.5
252294	281553	341014	304568	132743	141509	139535	189189	148387	138158	72847.7	175182	76335.9	129771	40322.6	46511.6
176471	278846	272321	324742	90909.1	115880	139785	136842	158940	101351	124138	115108	71942.4	84507	38461.5	29850.8
Donor 2
Untreated				Celecoxib (50μM)				Celecoxib (150μM)				Celecoxib (250μM)
Control	IFN	TNF	MK	Control	IFN	TNF	MK	Control	IFN	TNF	MK	Control	IFN	TNF	MK
288321	438247	465587	468182	254167	234043	328358	336788	168421	209424	252809	167598	104478	68181.8	60150.4	68181.8
338403	470588	545454	454128	220339	295238	334928	295918	205714	189655	222892	214286	76335.9	112782	61068.7	108108
337302	427386	575893	538095	271966	310502	340580	314721	204420	204678	217391	238994	86330.9	109244	73529.4	58333.3
373444	418803	470339	519418	255319	324444	321918	284360	235294	273810	290323	151515	104167	92307.7	67669.2	69565.2
330769	401747	577778	494898	206478	300848	280000	328502	233129	214689	253165	216049	68027.2	90225.6	57971	74766.4
Donor 3
Untreated				Celecoxib (50μM)				Celecoxib (150μM)				Celecoxib (250μM)
Control	IFN	TNF	MK	Control	IFN	TNF	MK	Control	IFN	TNF	MK	Control	IFN	TNF	MK
186916	249135	310104	306513	105960	114187	153846	125899	58365.8	69444.4	58139.5	90909.1	45112.8	21978	21582.7	58333.3
295699	328125	364372	356000	142857	105172	110429	114114	89928.1	70689.7	63868.6	82142.9	38610	21352.3	23972.6	47244.1
212766	208333	547264	250848	111465	97133.8	122257	137324	65517.2	69491.5	87412.6	77966.1	25179.9	32000	24561.4	30075.2
235000	280303	345324	264368	84415.6	130435	108280	127517	72916.7	83333.3	104693	107407	28469.8	78358.2	18726.6	62015.5
226087	288889	309608	317597	101266	169611	107595	120253	96296.3	66914.5	68728.5	61855.7	41509.4	37037	46931.4	52208.8
ANOVA
Donor 1						Donor 2						Donor 3
Column A vs. Column B	-79274	-140432 to -18117	Yes	**		Column A vs. Column B	-97706	-164003 to -31410	Yes	***		Column A vs. Column B	-39663	-117002 to 37675	No	ns
Column A vs. Column C	-118755	-179912 to -57597	Yes	****		Column A vs. Column C	-193362	-259659 to -127066	Yes	****		Column A vs. Column C	-144041	-221380 to -66702	Yes	****
Column A vs. Column D	-114681	-175839 to -53524	Yes	****		Column A vs. Column D	-161296	-227593 to -95000	Yes	****		Column A vs. Column D	-67772	-145110 to 9567	No	ns
Column A vs. Column E	44417	-16741 to 105575	No	ns		Column A vs. Column E	91994	25698 to 158290	Yes	***		Column A vs. Column E	122101	44762 to 199440	Yes	****
Column A vs. Column F	42687	-18470 to 103845	No	ns		Column A vs. Column F	40633	-25664 to 106929	No	ns		Column A vs. Column F	107986	30647 to 185324	Yes	***
Column A vs. Column G	10568	-50589 to 71726	No	ns		Column A vs. Column G	12491	-53805 to 78787	No	ns		Column A vs. Column G	110812	33473 to 188151	Yes	***
Column A vs. Column H	13537	-47620 to 74695	No	ns		Column A vs. Column H	21590	-44707 to 87886	No	ns		Column A vs. Column H	106272	28933 to 183611	Yes	***
Column A vs. Column I	51499	-9659 to 112657	No	ns		Column A vs. Column I	124252	57956 to 190549	Yes	****		Column A vs. Column I	154689	77350 to 232028	Yes	****
Column A vs. Column J	66536	5379 to 127694	Yes	*		Column A vs. Column J	115196	48900 to 181493	Yes	****		Column A vs. Column J	159319	81980 to 236658	Yes	****
Column A vs. Column K	74407	13249 to 135565	Yes	**		Column A vs. Column K	86332	20036 to 152628	Yes	**		Column A vs. Column K	154725	77386 to 232064	Yes	****
Column A vs. Column L	62963	1805 to 124120	Yes	*		Column A vs. Column L	135959	69663 to 202256	Yes	****		Column A vs. Column L	147237	69899 to 224576	Yes	****
Column A vs. Column M	113004	51846 to 174161	Yes	****		Column A vs. Column M	245780	179484 to 312077	Yes	****		Column A vs. Column M	195517	118178 to 272856	Yes	****
Column A vs. Column N	117123	55965 to 178280	Yes	****		Column A vs. Column N	239100	172803 to 305396	Yes	****		Column A vs. Column N	193148	115810 to 270487	Yes	****
Column A vs. Column O	123745	62588 to 184903	Yes	****		Column A vs. Column O	269570	203274 to 335867	Yes	****		Column A vs. Column O	204139	126800 to 281477	Yes	****
Column A vs. Column P	133854	72696 to 195011	Yes	****		Column A vs. Column P	257857	191560 to 324153	Yes	****		Column A vs. Column P	181318	103979 to 258657	Yes	****
Column B vs. Column C	-39480	-100638 to 21677	No	ns		Column B vs. Column C	-95656	-161952 to -29360	Yes	***		Column B vs. Column C	-104378	-181716 to -27039	Yes	***
Column B vs. Column D	-35407	-96565 to 25751	No	ns		Column B vs. Column D	-63590	-129886 to 2707	No	ns		Column B vs. Column D	-28108	-105447 to 49231	No	ns
Column B vs. Column E	123691	62534 to 184849	Yes	****		Column B vs. Column E	189700	123404 to 255997	Yes	****		Column B vs. Column E	161764	84426 to 239103	Yes	****
Column B vs. Column F	121962	60804 to 183119	Yes	****		Column B vs. Column F	138339	72043 to 204636	Yes	****		Column B vs. Column F	147649	70310 to 224988	Yes	****
Column B vs. Column G	89843	28685 to 151000	Yes	***		Column B vs. Column G	110197	43901 to 176494	Yes	****		Column B vs. Column G	150475	73137 to 227814	Yes	****
Column B vs. Column H	92812	31654 to 153969	Yes	***		Column B vs. Column H	119296	53000 to 185593	Yes	****		Column B vs. Column H	145936	68597 to 223274	Yes	****
Column B vs. Column I	130773	69616 to 191931	Yes	****		Column B vs. Column I	221959	155662 to 288255	Yes	****		Column B vs. Column I	194352	117013 to 271691	Yes	****
Column B vs. Column J	145811	84653 to 206968	Yes	****		Column B vs. Column J	212903	146606 to 279199	Yes	****		Column B vs. Column J	198982	121644 to 276321	Yes	****
Column B vs. Column K	153681	92523 to 214839	Yes	****		Column B vs. Column K	184038	117742 to 250335	Yes	****		Column B vs. Column K	194389	117050 to 271727	Yes	****
Column B vs. Column L	142237	81079 to 203395	Yes	****		Column B vs. Column L	233666	167369 to 299962	Yes	****		Column B vs. Column L	186901	109562 to 264240	Yes	****
Column B vs. Column M	192278	131120 to 253436	Yes	****		Column B vs. Column M	343487	277190 to 409783	Yes	****		Column B vs. Column M	235181	157842 to 312519	Yes	****
Column B vs. Column N	196397	135239 to 257555	Yes	****		Column B vs. Column N	336806	270510 to 403103	Yes	****		Column B vs. Column N	232812	155473 to 310151	Yes	****
Column B vs. Column O	203020	141862 to 264177	Yes	****		Column B vs. Column O	367277	300980 to 433573	Yes	****		Column B vs. Column O	243802	166463 to 321141	Yes	****
Column B vs. Column P	213128	151970 to 274286	Yes	****		Column B vs. Column P	355563	289267 to 421860	Yes	****		Column B vs. Column P	220982	143643 to 298320	Yes	****
Column C vs. Column D	4073	-57084 to 65231	No	ns		Column C vs. Column D	32066	-34230 to 98363	No	ns		Column C vs. Column D	76270	-1069 to 153608	No	ns
Column C vs. Column E	163172	102014 to 224329	Yes	****		Column C vs. Column E	285356	219060 to 351653	Yes	****		Column C vs. Column E	266142	188803 to 343481	Yes	****
Column C vs. Column F	161442	100284 to 222600	Yes	****		Column C vs. Column F	233995	167699 to 300292	Yes	****		Column C vs. Column F	252027	174688 to 329366	Yes	****
Column C vs. Column G	129323	68165 to 190481	Yes	****		Column C vs. Column G	205853	139557 to 272150	Yes	****		Column C vs. Column G	254853	177514 to 332192	Yes	****
Column C vs. Column H	132292	71134 to 193450	Yes	****		Column C vs. Column H	214952	148656 to 281249	Yes	****		Column C vs. Column H	250313	172974 to 327652	Yes	****
Column C vs. Column I	170254	109096 to 231412	Yes	****		Column C vs. Column I	317615	251318 to 383911	Yes	****		Column C vs. Column I	298730	221391 to 376069	Yes	****
Column C vs. Column J	185291	124133 to 246449	Yes	****		Column C vs. Column J	308559	242262 to 374855	Yes	****		Column C vs. Column J	303360	226021 to 380699	Yes	****
Column C vs. Column K	193162	132004 to 254319	Yes	****		Column C vs. Column K	279694	213398 to 345991	Yes	****		Column C vs. Column K	298766	221427 to 376105	Yes	****
Column C vs. Column L	181717	120560 to 242875	Yes	****		Column C vs. Column L	329322	263025 to 395618	Yes	****		Column C vs. Column L	291278	213940 to 368617	Yes	****
Column C vs. Column M	231758	170601 to 292916	Yes	****		Column C vs. Column M	439143	372846 to 505439	Yes	****		Column C vs. Column M	339558	262219 to 416897	Yes	****
Column C vs. Column N	235877	174720 to 297035	Yes	****		Column C vs. Column N	432462	366166 to 498759	Yes	****		Column C vs. Column N	337189	259851 to 414528	Yes	****
Column C vs. Column O	242500	181342 to 303658	Yes	****		Column C vs. Column O	462933	396636 to 529229	Yes	****		Column C vs. Column O	348180	270841 to 425518	Yes	****
Column C vs. Column P	252608	191451 to 313766	Yes	****		Column C vs. Column P	451219	384923 to 517516	Yes	****		Column C vs. Column P	325359	248020 to 402698	Yes	****
Column D vs. Column E	159098	97941 to 220256	Yes	****		Column D vs. Column E	253290	186994 to 319587	Yes	****		Column D vs. Column E	189872	112534 to 267211	Yes	****
Column D vs. Column F	157369	96211 to 218526	Yes	****		Column D vs. Column F	201929	135633 to 268226	Yes	****		Column D vs. Column F	175757	98418 to 253096	Yes	****
Column D vs. Column G	125250	64092 to 186407	Yes	****		Column D vs. Column G	173787	107491 to 240084	Yes	****		Column D vs. Column G	178583	101245 to 255922	Yes	****
Column D vs. Column H	128219	67061 to 189376	Yes	****		Column D vs. Column H	182886	116590 to 249183	Yes	****		Column D vs. Column H	174044	96705 to 251382	Yes	****
Column D vs. Column I	166181	105023 to 227338	Yes	****		Column D vs. Column I	285549	219252 to 351845	Yes	****		Column D vs. Column I	222460	145122 to 299799	Yes	****
Column D vs. Column J	181218	120060 to 242376	Yes	****		Column D vs. Column J	276493	210196 to 342789	Yes	****		Column D vs. Column J	227090	149752 to 304429	Yes	****
Column D vs. Column K	189088	127931 to 250246	Yes	****		Column D vs. Column K	247628	181332 to 313925	Yes	****		Column D vs. Column K	222497	145158 to 299835	Yes	****
Column D vs. Column L	177644	116486 to 238802	Yes	****		Column D vs. Column L	297256	230959 to 363552	Yes	****		Column D vs. Column L	215009	137670 to 292348	Yes	****
Column D vs. Column M	227685	166528 to 288843	Yes	****		Column D vs. Column M	407077	340780 to 473373	Yes	****		Column D vs. Column M	263289	185950 to 340627	Yes	****
Column D vs. Column N	231804	170646 to 292962	Yes	****		Column D vs. Column N	400396	334100 to 466693	Yes	****		Column D vs. Column N	260920	183581 to 338259	Yes	****
Column D vs. Column O	238427	177269 to 299584	Yes	****		Column D vs. Column O	430866	364570 to 497163	Yes	****		Column D vs. Column O	271910	194571 to 349249	Yes	****
Column D vs. Column P	248535	187377 to 309693	Yes	****		Column D vs. Column P	419153	352857 to 485450	Yes	****		Column D vs. Column P	249090	171751 to 326428	Yes	****
Column E vs. Column F	-1730	-62887 to 59428	No	ns		Column E vs. Column F	-51361	-117658 to 14935	No	ns		Column E vs. Column F	-14115	-91454 to 63224	No	ns
Column E vs. Column G	-33849	-95006 to 27309	No	ns		Column E vs. Column G	-79503	-145799 to -13207	Yes	**		Column E vs. Column G	-11289	-88628 to 66050	No	ns
Column E vs. Column H	-30880	-92037 to 30278	No	ns		Column E vs. Column H	-70404	-136701 to -4108	Yes	*		Column E vs. Column H	-15829	-93167 to 61510	No	ns
Column E vs. Column I	7082	-54075 to 68240	No	ns		Column E vs. Column I	32258	-34038 to 98555	No	ns		Column E vs. Column I	32588	-44751 to 109927	No	ns
Column E vs. Column J	22119	-39038 to 83277	No	ns		Column E vs. Column J	23203	-43094 to 89499	No	ns		Column E vs. Column J	37218	-40121 to 114557	No	ns
Column E vs. Column K	29990	-31168 to 91148	No	ns		Column E vs. Column K	-5662	-71958 to 60634	No	ns		Column E vs. Column K	32624	-44714 to 109963	No	ns
Column E vs. Column L	18546	-42612 to 79703	No	ns		Column E vs. Column L	43965	-22331 to 110262	No	ns		Column E vs. Column L	25137	-52202 to 102475	No	ns
Column E vs. Column M	68587	7429 to 129744	Yes	*		Column E vs. Column M	153786	87490 to 220083	Yes	****		Column E vs. Column M	73416	-3922 to 150755	No	ns
Column E vs. Column N	72706	11548 to 133863	Yes	**		Column E vs. Column N	147106	80809 to 213402	Yes	****		Column E vs. Column N	71048	-6291 to 148386	No	ns
Column E vs. Column O	79328	18171 to 140486	Yes	**		Column E vs. Column O	177576	111280 to 243873	Yes	****		Column E vs. Column O	82038	4699 to 159377	Yes	*
Column E vs. Column P	89437	28279 to 150594	Yes	***		Column E vs. Column P	165863	99566 to 232159	Yes	****		Column E vs. Column P	59217	-18121 to 136556	No	ns
Column F vs. Column G	-32119	-93277 to 29039	No	ns		Column F vs. Column G	-28142	-94438 to 38155	No	ns		Column F vs. Column G	2826	-74512 to 80165	No	ns
Column F vs. Column H	-29150	-90308 to 32008	No	ns		Column F vs. Column H	-19043	-85339 to 47254	No	ns		Column F vs. Column H	-1714	-79052 to 75625	No	ns
Column F vs. Column I	8812	-52346 to 69970	No	ns		Column F vs. Column I	83619	17323 to 149916	Yes	**		Column F vs. Column I	46703	-30636 to 124042	No	ns
Column F vs. Column J	23849	-37309 to 85007	No	ns		Column F vs. Column J	74564	8267 to 140860	Yes	*		Column F vs. Column J	51333	-26006 to 128672	No	ns
Column F vs. Column K	31719	-29438 to 92877	No	ns		Column F vs. Column K	45699	-20597 to 111996	No	ns		Column F vs. Column K	46739	-30599 to 124078	No	ns
Column F vs. Column L	20275	-40882 to 81433	No	ns		Column F vs. Column L	95327	29030 to 161623	Yes	***		Column F vs. Column L	39252	-38087 to 116590	No	ns
Column F vs. Column M	70316	9159 to 131474	Yes	*		Column F vs. Column M	205147	138851 to 271444	Yes	****		Column F vs. Column M	87531	10193 to 164870	Yes	*
Column F vs. Column N	74435	13278 to 135593	Yes	**		Column F vs. Column N	198467	132170 to 264763	Yes	****		Column F vs. Column N	85163	7824 to 162501	Yes	*
Column F vs. Column O	81058	19900 to 142216	Yes	**		Column F vs. Column O	228937	162641 to 295234	Yes	****		Column F vs. Column O	96153	18814 to 173492	Yes	**
Column F vs. Column P	91166	30009 to 152324	Yes	***		Column F vs. Column P	217224	150928 to 283520	Yes	****		Column F vs. Column P	73332	-4006 to 150671	No	ns
Column G vs. Column H	2969	-58189 to 64127	No	ns		Column G vs. Column H	9099	-57198 to 75395	No	ns		Column G vs. Column H	-4540	-81879 to 72799	No	ns
Column G vs. Column I	40931	-20227 to 102089	No	ns		Column G vs. Column I	111761	45465 to 178058	Yes	****		Column G vs. Column I	43877	-33462 to 121216	No	ns
Column G vs. Column J	55968	-5189 to 117126	No	ns		Column G vs. Column J	102705	36409 to 169002	Yes	****		Column G vs. Column J	48507	-28832 to 125846	No	ns
Column G vs. Column K	63839	2681 to 124996	Yes	*		Column G vs. Column K	73841	7545 to 140137	Yes	*		Column G vs. Column K	43913	-33426 to 121252	No	ns
Column G vs. Column L	52394	-8763 to 113552	No	ns		Column G vs. Column L	123468	57172 to 189765	Yes	****		Column G vs. Column L	36425	-40913 to 113764	No	ns
Column G vs. Column M	102436	41278 to 163593	Yes	****		Column G vs. Column M	233289	166993 to 299586	Yes	****		Column G vs. Column M	84705	7366 to 162044	Yes	*
Column G vs. Column N	106554	45397 to 167712	Yes	****		Column G vs. Column N	226609	160312 to 292905	Yes	****		Column G vs. Column N	82336	4998 to 159675	Yes	*
Column G vs. Column O	113177	52019 to 174335	Yes	****		Column G vs. Column O	257079	190783 to 323376	Yes	****		Column G vs. Column O	93327	15988 to 170665	Yes	**
Column G vs. Column P	123285	62128 to 184443	Yes	****		Column G vs. Column P	245366	179069 to 311662	Yes	****		Column G vs. Column P	70506	-6833 to 147845	No	ns
Column H vs. Column I	37962	-23196 to 99120	No	ns		Column H vs. Column I	102662	36366 to 168959	Yes	****		Column H vs. Column I	48417	-28922 to 125755	No	ns
Column H vs. Column J	52999	-8159 to 114157	No	ns		Column H vs. Column J	93607	27310 to 159903	Yes	***		Column H vs. Column J	53047	-24292 to 130386	No	ns
Column H vs. Column K	60869	-288.2 to 122027	No	ns		Column H vs. Column K	64742	-1554 to 131039	No	ns		Column H vs. Column K	48453	-28886 to 125792	No	ns
Column H vs. Column L	49425	-11732 to 110583	No	ns		Column H vs. Column L	114370	48073 to 180666	Yes	****		Column H vs. Column L	40965	-36374 to 118304	No	ns
Column H vs. Column M	99466	38309 to 160624	Yes	****		Column H vs. Column M	224190	157894 to 290487	Yes	****		Column H vs. Column M	89245	11906 to 166584	Yes	**
Column H vs. Column N	103585	42428 to 164743	Yes	****		Column H vs. Column N	217510	151213 to 283806	Yes	****		Column H vs. Column N	86876	9538 to 164215	Yes	*
Column H vs. Column O	110208	49050 to 171366	Yes	****		Column H vs. Column O	247980	181684 to 314277	Yes	****		Column H vs. Column O	97867	20528 to 175205	Yes	**
Column H vs. Column P	120316	59159 to 181474	Yes	****		Column H vs. Column P	236267	169970 to 302563	Yes	****		Column H vs. Column P	75046	-2293 to 152385	No	ns
Column I vs. Column J	15037	-46120 to 76195	No	ns		Column I vs. Column J	-9056	-75352 to 57241	No	ns		Column I vs. Column J	4630	-72709 to 81969	No	ns
Column I vs. Column K	22908	-38250 to 84065	No	ns		Column I vs. Column K	-37920	-104217 to 28376	No	ns		Column I vs. Column K	36.33	-77302 to 77375	No	ns
Column I vs. Column L	11463	-49694 to 72621	No	ns		Column I vs. Column L	11707	-54589 to 78004	No	ns		Column I vs. Column L	-7451	-84790 to 69887	No	ns
Column I vs. Column M	61505	346.9 to 122662	Yes	*		Column I vs. Column M	121528	55232 to 187824	Yes	****		Column I vs. Column M	40828	-36510 to 118167	No	ns
Column I vs. Column N	65623	4466 to 126781	Yes	*		Column I vs. Column N	114847	48551 to 181144	Yes	****		Column I vs. Column N	38460	-38879 to 115798	No	ns
Column I vs. Column O	72246	11088 to 133404	Yes	**		Column I vs. Column O	145318	79021 to 211614	Yes	****		Column I vs. Column O	49450	-27889 to 126789	No	ns
Column I vs. Column P	82355	21197 to 143512	Yes	***		Column I vs. Column P	133605	67308 to 199901	Yes	****		Column I vs. Column P	26629	-50709 to 103968	No	ns
Column J vs. Column K	7870	-53287 to 69028	No	ns		Column J vs. Column K	-28865	-95161 to 37432	No	ns		Column J vs. Column K	-4594	-81933 to 72745	No	ns
Column J vs. Column L	-3574	-64732 to 57584	No	ns		Column J vs. Column L	20763	-45534 to 87059	No	ns		Column J vs. Column L	-12082	-89420 to 65257	No	ns
Column J vs. Column M	46467	-14690 to 107625	No	ns		Column J vs. Column M	130584	64287 to 196880	Yes	****		Column J vs. Column M	36198	-41140 to 113537	No	ns
Column J vs. Column N	50586	-10572 to 111744	No	ns		Column J vs. Column N	123903	57607 to 190200	Yes	****		Column J vs. Column N	33830	-43509 to 111168	No	ns
Column J vs. Column O	57209	-3949 to 118366	No	ns		Column J vs. Column O	154374	88077 to 220670	Yes	****		Column J vs. Column O	44820	-32519 to 122158	No	ns
Column J vs. Column P	67317	6160 to 128475	Yes	*		Column J vs. Column P	142660	76364 to 208957	Yes	****		Column J vs. Column P	21999	-55339 to 99338	No	ns
Column K vs. Column L	-11444	-72602 to 49714	No	ns		Column K vs. Column L	49627	-16669 to 115924	No	ns		Column K vs. Column L	-7488	-84827 to 69851	No	ns
Column K vs. Column M	38597	-22561 to 99755	No	ns		Column K vs. Column M	159448	93152 to 225745	Yes	****		Column K vs. Column M	40792	-36547 to 118131	No	ns
Column K vs. Column N	42716	-18442 to 103873	No	ns		Column K vs. Column N	152768	86471 to 219064	Yes	****		Column K vs. Column N	38423	-38915 to 115762	No	ns
Column K vs. Column O	49338	-11819 to 110496	No	ns		Column K vs. Column O	183238	116942 to 249535	Yes	****		Column K vs. Column O	49414	-27925 to 126752	No	ns
Column K vs. Column P	59447	-1711 to 120605	No	ns		Column K vs. Column P	171525	105228 to 237821	Yes	****		Column K vs. Column P	26593	-50746 to 103932	No	ns
Column L vs. Column M	50041	-11117 to 111199	No	ns		Column L vs. Column M	109821	43524 to 176117	Yes	****		Column L vs. Column M	48280	-29059 to 125619	No	ns
Column L vs. Column N	54160	-6998 to 115318	No	ns		Column L vs. Column N	103140	36844 to 169437	Yes	****		Column L vs. Column N	45911	-31428 to 123250	No	ns
Column L vs. Column O	60783	-375.1 to 121940	No	ns		Column L vs. Column O	133611	67314 to 199907	Yes	****		Column L vs. Column O	56901	-20437 to 134240	No	ns
Column L vs. Column P	70891	9733 to 132049	Yes	**		Column L vs. Column P	121897	55601 to 188194	Yes	****		Column L vs. Column P	34081	-43258 to 111420	No	ns
Column M vs. Column N	4119	-57039 to 65277	No	ns		Column M vs. Column N	-6680	-72977 to 59616	No	ns		Column M vs. Column N	-2369	-79707 to 74970	No	ns
Column M vs. Column O	10741	-50416 to 71899	No	ns		Column M vs. Column O	23790	-42507 to 90086	No	ns		Column M vs. Column O	8621	-68717 to 85960	No	ns
Column M vs. Column P	20850	-40308 to 82008	No	ns		Column M vs. Column P	12077	-54220 to 78373	No	ns		Column M vs. Column P	-14199	-91538 to 63140	No	ns
Column N vs. Column O	6623	-54535 to 67780	No	ns		Column N vs. Column O	30470	-35826 to 96767	No	ns		Column N vs. Column O	10990	-66349 to 88329	No	ns
Column N vs. Column P	16731	-44427 to 77889	No	ns		Column N vs. Column P	18757	-47539 to 85054	No	ns		Column N vs. Column P	-11830	-89169 to 65508	No	ns
Column O vs. Column P	10108	-51049 to 71266	No	ns		Column O vs. Column P	-11713	-78010 to 54583	No	ns		Column O vs. Column P	-22820	-100159 to 54518	No	ns

## Sheet: Figure 3C
	Control siRNA				Cox2 siRNA (100nM)
	Control	IFN	TNF	MK	Control	IFN	TNF	MK
	121458	191266	199005	170473	57544.8	41814.1	65727.7	45498.9
	106270	153975	178140	193050	55409	48046.1	61012.8	29171.5
	96153.9	173776	228634	158681	60882.8	70467.6	75849.5	79694
	95186.3	169546	219907	155015	38424.6	42566.1	50251.3	64714.9
	119826	187924	179625	176709	48048.1	66267	57434.6	45955.9

## Sheet: Figure 3D
	Lyso					LAMP1					Lyso+LAMP1					Lyso+LAMP+CatD
	Control	Celeco	PF	Cox-2 si		Control	Celeco	PF	Cox-2 si		Control	Celeco	PF	Cox-2 si		Control	Celeco	PF	Cox-2 si
	30.7692	34.6154	33.3333	50		34.6154	11.5385	26.6667	50		46.1538	34.6154	66.6667	0		38.4615	100	44.4444	50
	26.4706	20	16.6667	57.1429		14.7059	32	16.6667	14.2857		23.5294	36	50	28.5714		42.8571	100	100	90
	15.3846	19.6721	27.027	27.2727		0	9.83607	18.9189	0		19.2308	37.7049	27.027	0		50	100	91.6667	70
	0	38.0952	38.8889	70		0	23.8095	30.5556	0		0	28.5714	41.6667	70		40	100	92	60
	29.1667	16.129	70	80		0	16.129	30	20		0	32.2581	25	40		63.6364	28.5714	56.25	66.6667
	14.2857	16.6667	46.1538	100		28.5714	16.6667	23.0769	100		42.8571	33.3333	38.4615	0		30.7692	100	62.5	100
	37.5	17.6471	50	25		37.5	17.6471	100	0		31.25	35.2941	50	0		35	100	44.4444	78.5714
	42.8571	44.4444	26.3158	57.1429		42.8571	14.8148	26.3158	0		28.5714	29.6296	57.8947	57.1429		75		33.3333	30.7692
	33.3333	8.33333	40	100		33.3333	8.33333	20	100		16.6667	33.3333	40	0		27.7778		50	57.1429
	25	23.2558	44.4444	54.5455		0	13.9535	66.6667	0		37.5	23.2558	44.4444	45.4545		47.0588		42.8571	30
	75	0	100	50		0	0	100	100		0	0	100	50
	73.0769	66.6667	91.6667	90		7.69231	33.3333	100	100		30.7692	66.6667	91.6667	90
	54.5455	33.3333	92	100		6.81818	0	100	100		18.1818	0	92	100
	41.6667	100	56.25	60		8.33333	0	87.5	100		33.3333	0	56.25	100
	91.6667	55.5556	100	83.3333		0	11.1111	75	100		16.6667	33.3333	75	83.3333
	70.5882	0	44.4444	100		0	0	100	100		17.6471	16.6667	44.4444	100
	73.3333	100	33.3333	78.5714		6.66667	100	66.6667	100		13.3333	0	33.3333	78.5714
	100	80	50	30.7692		100	0	100	84.6154		0	80	50	30.7692
	63.6364	100	100	100		0	100	42.8571	64.2857		9.09091	0	42.8571	64.2857
	25	88.8889		40		4.16667	44.4444		90		0	33.3333		30
	68.1818	100				45.4545	100				9.09091	100
	34.375	100				0	100				18.75	100
	35.7143	100				0	100				0	100
	40	100				10	100				0	100
	0	28.5714				0	100				20	28.5714
	46.1538	100				53.8462	100				38.4615	100
	71.4286	100				71.4286	100				42.8571	100
	56.25					62.5					50
	40					60					40
	72.7273					90.9091					63.6364
	38.4615					53.8462					30.7692
	45					75					35
	83.3333					75					75
	50					38.8889					27.7778
	52.9412					76.4706					47.0588

## Sheet: Figure 3E
	Untreated				Celecoxib (250μM)
	Control	IFN	TNF	MK	Control	IFN	TNF	MK
	17.7753	19.4504	19.1419	6.77362	7.93274	11.0361	15.0199	3.93814
	12.8528	21.21	29.6904	8.36445	7.70729	11.7468	11.8256	5.82692
	11.4846	18.7889	23.8578	6.49371	8.94498	14.0945	15.1787	2.81917
	14.2313	20.7206	19.0597	5.4621	9.19032	14.5877	10.2301	3.6264

## Sheet: Figure 3F&3G
	Figure 3F	Control siRNA			Cox2 siRNA
		Control	IFN	TNF	Control	IFN	TNF
		8.53298	16.6352	21.9481	0	0	7.34399
		13.2916	13.3107	17.6627	0	3.89654	3.89654
		9.02955	15.0571	11.4954	8.05429	0	11.4007
		16.5715	14.9692	24.3181	0	3.97441	11.9232
		12.6224	20.6267	11.7292	11.8945	0	3.04642
	Figure 3G	Control siRNA	Cox2 siRNA
		44.4139	19.8721
		33.1343	19.6553
		52.0858	18.4069
		33.4223	11.8823
		45.5602	25.8191
