# Supplementary material for: Mesenchymal stem cells offer a drug-tolerant and immune-privileged niche to Mycobacterium tuberculosis
Source: Nat Commun. 2020 Jun 16;11:3062. doi: 10.1038/s41467-020-16877-3 (PMC7297998; doi:10.1038/s41467-020-16877-3)
Supplement: Supplementary file 6 — Source Data [file 41467_2020_16877_MOESM6_ESM.zip › Source_File_Figure_4.xlsx]

## Sheet: Figure 4A
	Day 1	Week 4	Week 8				Week 12
			Control	Celecoxib	INH	INH+Celecoxib	Control	Celecoxib	INH	INH+Celecoxib
	80	4590000	6030000	3165000	2550000	1.83333e+06	3830000	2400000	1.36333e+06	1.07333e+06
	110	3590000	3060000	3095000	2.90667e+06	2.36333e+06	10650000	4360000	1830000	636667
	130	5130000	2130000	4250000	2.68667e+06	1950000	4800000	4220000	1840000	463333
	110	5560000	5410000	5065000	1600000	1820000	10150000	2870000	2.49333e+06	850000
	120	3410000	5320000	3552000	3300000	2.43333e+06	4750000	3.30667e+06	3.65333e+06	1.49333e+06
	140	2760000	4245000	3530000	2.37667e+06	1080000	7085000	6670000	2480000	1.10333e+06
		1078000	1815000	1415000	853333	559200	4060000	4200000	630000	440000
		1944000	510000	1470000	1360000	1660000	1760000	6520000	185000	660000
		792000	2140000	360000	786667	620000	3100000	1680000	650000	495000
		940000	2550000	1320000	1.28667e+06	669600	6500000	1400000	1125000	355000

## Sheet: Figure 4B
	Day 1	Week 4	Week 8				Week 12
			Control	Celecoxib	INH	INH+Celecoxib	Control	Celecoxib	INH	INH+Celecoxib
	1	145500	262500	196000	62000	4000	388000	164500	27000	16500
	1	340000	277000	145000	87500	20500	350000	197000	133500	500
	1	216000	272500	102500	45000	34500	441333	370000	71000	4000
	1	108500	237500	203000	48500	37000	500000	233500	62500	7500
	1	308000	226000	226000	52500	80000	1230000	353000	128500	19500
	1	259000	272000	272000	55000	116500	540000	295500	255000	24500
		420000	299500	299500	77500	75500	535000	402500	111500	63500
		217000	131333	131333	71500	13500	1725000	364500	97500	71000
		185500	94000	94000	145000	78000	1125000	435000	121500	7500
		118200	106000	25500	15680	9160	235000	137750	38800	3550

## Sheet: Figure 4E
	4 week		8 week		12 week
Control	41.19		12.2212		2.38063
	38.57		10.8392		3.06132
	40.6		11.5216		2.23298
	1.52342		10.8628		3.50645
	2.3609		13.804		2.47755
	1.5652		18.9264		18.0452
	7.5556		11.7897		21.0921
	8.98055		17.4544		2.70628
	10.3662		13.5575		3.3421
	6.51952		10.8737		20.4241
			8 week		12 week
Celecoxib			14.4571		2.39948
			10.5252		2.60498
			8.73574		2.0364
			12.8616		3.84987
			10.1994		4.35037
			7.45877		4.43196
			9.25078		20.2371
			9.61596		3.84598
			10.7694		19.9425
			10.6954		20.4656
			8 week		12 week
INH			7.01925		5.20525
			8.37274		2.46224
			9.13186		4.1731
			13.1867		2.24951
			12.5624		4.48059
			12.2556		4.68782
			10.184		17.9564
			10.516		5.15534
			10.5807		15.1198
			8.13768		14.9047
			8 week		12 week
Celecoxib+INH			13.6911		4.8248
			9.71521		2.60581
			12.6963		2.40334
			6.13057		4.08618
			7.6969		14.7192
			9.57863		3.34163
			10.4695		3.44692
			12.8692		16.9631
			11.5248		14.8713
			9.40246		4.11133

## Sheet: Figure 4F
	4 week		8 week		12 week
Control	1.92784		2.1801		2.01826
	2.02285		4.62737		1.95045
	12.9481		5.29578		2.4767
	8.16277		2.32561		2.06569
	11.0361		2.76769		2.37193
	0.67		1.67311		1.62933
	1.28603		3.76922		0.839043
	2.1038		4.98723		0.610726
	0.99		2.46375		2.04384
	0.71		4.99221		2.49991
			8 week		12 week
Celecoxib			1.3798		0.882863
			1.7896		1.85085
			4.50104		2.50382
			4.46364		1.89421
			2.87506		1.90862
			3.97186		1.66235
			3.67208		0.636667
			3.63326		1.63479
			2.68461		1.96683
			2.84349		0.506746
			8 week		12 week
INH			2.18173		2.08454
			2.00806		1.5739
			3.44644		1.24238
			4.00556		1.34938
			2.49479		1.25172
			2.3068		0.702395
			2.0791		1.49281
			2.79249		0.730273
			2.91474		1.88681
			4.38071		2.05634
			8 week		12 week
Celecoxib+INH			1.96589		1.78065
			5.33596		0.831988
			1.30149		1.6676
			2.2935		0.731965
			4.5714		1.7207
			4.79625		1.18904
			3.11465		1.92191
			2.36154		0.742432
			2.37873		2.07424
			4.277		1.78099

## Sheet: Figure 4G
	4 week		8 week		12 week
Control	10.889		88.7662		267.449
	10.3133		145.203		302.812
	11.5466		209.961		247.436
	21.5599		41.3986		381.098
	45.8584		49.6481		203.564
	14.4451		66.1909		227.592
	33.9634		141.037		188.033
	18.2647		66.4604		168.644
	14.1973		44.4863		140.577
	8.22558		296.05		135.583
			8 week		12 week
Celecoxib			52.4938		73.9619
			53.1763		115.049
			75.7839		109.059
			68.028		65.5752
			29.3029		135.73
			23.2873		91.5087
			85.0738		114.625
			75.6834		84.758
			268.011		117.92
			51.1977		94.6067
			8 week		12 week
INH			52.3311		36.3489
			52.8495		23.1244
			33.9702		47.0779
			36.4309		46.5011
			34.5754		23.8457
			34.4169		45.5069
			45.6159		38.2162
			75.6563		39.4751
			21.7714		29.0943
			15.2127		43.7222
			8 week		12 week
Celecoxib+INH			38.0945		34.997
			38.6359		9.79432
			20.2932		25.974
			9.4962		29.703
			37.9095		29.0052
			36.0193		13.6639
			27.5858		18.4469
			8.80514		24.3466
			17.2092		27.7602
			7.48441		36.2195

## Sheet: Figure 4H
	4 week		8 week		12 week
Control	6.53746		15.8586		61.7284
	10.7883		27.9805		60.3087
	50.0643		15.3984		55.6202
	97.4247		20.3573		73.309
	10.9314		47.3373		58.1268
	22.3257		23.4336		48.6991
	20.9483		43.8783		80.581
	28.3299		37.0138		81.7682
	22.8311		45.4502		84.2581
	20.703		38.4381		75.1479
			8 week		12 week
Celecoxib			4.21488		56.2572
			25.1526		45.5057
			32.3289		14.2248
			3.95977		66.8486
			17.1578		61.7095
			28.1978		17.779
			39.1569		62.8416
			2.035		44.5108
			25.0209		56.7482
			1.85219		55.2971
			8 week		12 week
INH			14.3049		30.5869
			19.1968		22.2782
			13.8569		7.70297
			18.6488		11.7391
			12.4012		27.8164
			8.35596		27.7316
			19.6666		15.8729
			7.98297		30.0483
			19.196		14.3989
			21.3106		35.3878
			8 week		12 week
Celecoxib+INH			6.87672		11.9976
			11.8627		15.2026
			6.23363		6.38651
			19.8233		11.2692
			4.47533		6.65731
			15.7899		2.52452
			7.74044		9.02066
			12.9292		17.8805
			15.7899		14.5556
			13.7075		0
