# Supplementary material for: Mesenchymal stem cells offer a drug-tolerant and immune-privileged niche to Mycobacterium tuberculosis
Source: Nat Commun. 2020 Jun 16;11:3062. doi: 10.1038/s41467-020-16877-3 (PMC7297998; doi:10.1038/s41467-020-16877-3)
Supplement: Supplementary file 6 — Source Data [file 41467_2020_16877_MOESM6_ESM.zip › Source_File_Supplementary_Figures.xlsx]

## Sheet: Figure S1C
Osteogenesis
OPN	11.4152	8.53116	6.34684	12.0328	5.8142	5.37973
OCN	1.42308	1	2.65517	4.96131	1.11796	1
RUNX2	6.17092	3.52923	3.45474	5.46973	5.91135	4.62965
BMP2	1.87524	2.63303	2.08867	2.65946	3.24632	2.9961
Chondrogenesis
COL1A1	15.0659	5.8259	5.33414	10.2636	11.7344	10.6611
COL2A1	14.3107		11.9074	20.9238	15.0364	19.2831
SOX9	2.05014	1.94085	2.5271	2.4499	2.61889	1.8466
ACAN	3.01131	4.84207	7.2559	5.28618	4.59844	4.34431

## Sheet: Figure S1D
	Osteogenesis
	OPN	0.701579	0.567514	0.578594	0.336715	0.234455	0.290976
	OCN	0.318179	0.569062	1.11743
	RUNX2	0.2869	0.391692	0.332106	0.194453	0.144761	0.1873
	BMP2	0.45351	0.792247	0.474197	0.343348	0.183148	0.215743
	Chondrogenesis
	COL1A1	0.255071	0.369819	0.262671	0.132583	0.19278	0.192238
	COL2A1	0.508485	0.8998	0.659435	1.43245	0.2736	0.278049
	SOX9	0.422386	0.571762	0.379044	0.319797	0.200365	0.248389
	ACAN	0.286916	0.418426	0.369539	0.134365	0.100744	0.0601804

## Sheet: Figure S2B
	Day 3			Day 6			Day 9			Day 12
	Rif 0.1	Rif 0.5	Rif 5	Rif 0.1	Rif 0.5	Rif 5	Rif 0.1	Rif 0.5	Rif 5	Rif 0.1	Rif 0.5	Rif 5
	40.5479	30.9502	18.4788	54.2861	29.2911	12.1725	43.7364	23.4297	18.0798	29.6328	16.5894	10.0091
	39.712	26.0479	14.008	64.2247	36.5253	11.5394	34.9133	24.669	11.2453	26.3599	15.5015	7.16107
	35.5718	18.6252	11.5514	50.0404	25.3534	9.92516	30.5113	20.8195	14.8044	27.3344	16.6927	8.35119
	Day 3			Day 6			Day 9			Day 12
	INH 0.5	INH 1	INH 5	INH 0.5	INH 1	INH 5	INH 0.5	INH 1	INH 5	INH 0.5	INH 1	INH 5
	45.1809	26.975	6.58663	17.6049	11.0222	6.19996	19.8246	12.9377	4.10262	20.4005	9.26621	3.17142
	24.0063	16.3353	6.91488	20.1848	13.3466	8.11926	22.0201	10.7625	4.01553	21.0247	9.1983	2.82575
	24.5406	15.7443	5.11134	15.9048	10.5295	4.5417	17.2138	11.4313	4.06246	23.3633	10.3539	3.76758

## Sheet: Figure S3A
		ABCC1
	ctl	1	1	1
	1 MOI	7.55781	7.97483	6.27667
	5 MOI	12.2405	11.1448	12.7124
	10 MOI	11.7594	13.6184	12.9137
	25 MOI	14.8849	14.9423	14.2075
	50 MOI	15.7239	16.6352
		ABCG2
	ctl	1	1	1
	1 MOI	2.84723	6.02648	4.69134
	5 MOI	7.39442	7.90789	7.42236
	10 MOI	9.55363	8.12117	9.4083
	25 MOI	13.258	12.97	12.579
	50 MOI	17.0762	18.4865

## Sheet: Figure S3B
Control	12.0117	12.9121	15.0252	30.3526	25.2688	22.4567	41.1079	16.2966	5.04108	9.47581
Novobiocin	12.3588	8.77743	11.6111	8.84627	16.7775	6.05617	4.95137	13.5714	12.6059	13.461

## Sheet: Figure S3C
	6 day + INH	17.9875	16.4292	16.5899	22.3881
	MK 10 + INH	9.30899	7.23224	6.03086	9.34783	8.79146
	MK 25 + INH	15.7005	7.83972	6.97413	15.4762
	MK 50 + INH	12.7635	11.9734	7.7381	9.25771	2.77641

## Sheet: Figure S3D
	Rv	0.1919	0.1829	0.1895
	NOVO 10	0.0637	0.0434	0.0624
	NOVO 25	0.1005	0.0864	0.098
	NOVO 50	0.0974	0.056	0.1042
	NOVO 75	0.1093	0.068	0.09
	NOVO 100	0.0967	0.1114	0.1305

## Sheet: Figure S3E
	Rv		0.1919	0.1829	0.1895
	MK 10		0.1815	0.18	0.1713
	MK 25		0.1194	0.2083	0.1872
	MK 50		0.1878	0.2211	0.1888
	MK 75		0.1799	0.2056	0.1292
	MK 100		0.3012	0.2109	0.1883
	DMSO 10		0.1918	0.1585	0.1004
	DMSO 25		0.2244	0.1819
	DMSO 50		0.1744	0.1537	0.1565
	DMSO 75		0.1792	0.1248	0.1368
	DMSO 100		0.1663	0.1615	0.1602

## Sheet: Figure S3G
	Control	758397	647059	703314	688797	636646
	MK 10	852018	895238	744000	851254
	MK 25	995935	1.19639e+06	1.21524e+06	1.14169e+06	1.06548e+06
	MK 50	1.15833e+06	1.62996e+06	1.23302e+06

## Sheet: Figure S3H
	Control	NOVO 25
	646617	693548
	553191	883929
	686131	1.05263e+06
	703704	957983
	723404	1.12195e+06
	864662	1.57258e+06
	744681	1.74107e+06
	948905	1.22807e+06
	962963	1.34454e+06
	1.13475e+06	1.74797e+06

[truncated: 12 more sheets: Figure S4A, Figure S4B, Figure S4C, Figure S5A, Figure S5B, Figure S5C, Figure S6A, Figure S6B, Figure S6C, Figure S6D, Figure 6E, Figure S7B]
